# Supplementary material for: Olive agroforestry shapes rhizosphere microbiome networks associated with annual crops and impacts the biomass production under low-rainfed conditions
Source: Front Microbiol. 2022 Oct 28;13:977797. doi: 10.3389/fmicb.2022.977797 (PMC9650424; doi:10.3389/fmicb.2022.977797)
Supplement: Supplementary file 1 [file Table_1.XLSX]

## Sheet: Ba_AF
Table S7. Co-occurrence network parameters of rhizospheric fungal-prokaryotic communities of cereals (barely and durum wheat) and legumes (chickpea and faba bean) crops in Agroforestry (AF) and sole cropping (SC) systems. Bs, bulk soil; Ba, barely; Dw, durum wheat; Cp, chickpeas; Fb, Faba bean
Average Shortest Path Length	Betweenness Centrality	Closeness Centrality	degree	Eccentricity	lineage	neg degree	Neighborhood Connectivity	Radiality	Stress	Topological Coefficient	P value Corrected
6.28497	0	0.15911	1	10	Bacteria--Firmicutes--Bacilli--Bacillales	1	5	0.834845	0	0	0.00657756
4.56477	0.180681	0.219069	25	12	Fungi--Basidiomycota--Agaricomycetes--Thelephorales--Thelephoraceae--unidentified--unidentifiedcross164--unculturedTomentella	202	11.64	0.888601	374926	0.231304	2.75306e-05
6.02073	0	0.166093	1	14	Bacteria--Planctomycetes--Planctomycetia--Pirellulales--Pirellulaceae--Pirellula	1	31	0.843102	0	0	0.00116849
8.36269	0	0.119579	1	12	Bacteria--Chloroflexi--C0119	1	6	0.769916	0	0	0.0049328
5.2228	0.0173596	0.191468	3	9	Bacteria--Actinobacteria--Thermoleophilia--Gaiellales--Gaiellaceae	3	9.66667	0.868038	73798	0.433333	0.00703342
6.51813	0	0.153418	1	10	Bacteria--Acidobacteria--Acidobacteria-6--iii1-15	1	4	0.827558	0	0	0.00974189
5.15544	0.0168176	0.19397	19	13	Fungi	179	14.8421	0.870142	76238	0.337612	2.69044e-05
6.15026	0	0.162595	1	14	Bacteria--Proteobacteria--Deltaproteobacteria--Myxococcales	1	21	0.839054	0	0	0.00184472
5.82383	0.00117328	0.171708	9	14	Fungi--Basidiomycota--Agaricomycetes	105	18.7778	0.849255	2140	0.433604	0.000109269
6.98964	0.0103627	0.143069	2	13	Bacteria--Verrucomicrobia--Spartobacteria--Chthoniobacterales--Chthoniobacteraceae	2	1.5	0.812824	3466	0.5	0.0120967
6.04663	0	0.165381	1	11	Bacteria--Bacteroidetes--Cytophagia--Cytophagales--Cytophagaceae	1	5	0.842293	0	0	0.00451115
5.40415	0.000599862	0.185043	3	13	Fungi--Ascomycota--Eurotiomycetes--Eurotiales--Trichocomaceae--Aspergillus--Aspergillus_sp_LH5	70	26.3333	0.86237	6760	0.767677	0.000376283
8.02073	0	0.124677	1	12	Bacteria--Proteobacteria--Betaproteobacteria--Burkholderiales--Alcaligenaceae	1	7	0.780602	0	0	0.0627526
6.23834	0	0.160299	1	10	Bacteria--Actinobacteria--Thermoleophilia--Solirubrobacterales	1	20	0.836302	0	0	0.00895229
6.30052	0.050734	0.158717	2	10	Bacteria--Proteobacteria--Gammaproteobacteria--Xanthomonadales--Xanthomonadaceae	2	9.5	0.834359	131120	0.5	0.00163588
4.5544	0.152929	0.219568	22	12	Fungi--Basidiomycota	184	13.7727	0.888925	388284	0.260668	0
5.31088	0.00326431	0.188293	8	13	Fungi--Basidiomycota--Agaricomycetes--Cantharellales--Ceratobasidiaceae--Ceratobasidium	94	20.125	0.865285	23592	0.516892	0.000202455
5.11399	0.0376144	0.195542	24	13	Fungi--Basidiomycota--Agaricomycetes--Agaricales--Agaricaceae--Melanophyllum--Melanophyllum_echinatum	211	12.3333	0.871438	95896	0.283333	4.15692e-05
8.02073	0	0.124677	1	12	Bacteria--Bacteroidetes--Cytophagia--Cytophagales--Cytophagaceae	1	7	0.780602	0	0	0.0421888
8.42487	0.0103627	0.118696	2	12	Bacteria--Proteobacteria--Alphaproteobacteria--Rhizobiales--Rhizobiaceae--Rhizobium--leguminosarum	2	2	0.767973	13166	0.5	0.00331611
6.47668	0.0408031	0.1544	2	10	Bacteria--Bacteroidetes--Saprospirae--Saprospirales--Chitinophagaceae	7	3.5	0.828854	52640	0.5	0.00219608
6.10881	0	0.163698	1	14	Fungi--Ascomycota--Eurotiomycetes--Eurotiales--Trichocomaceae--Aspergillus--Aspergillus_niger	11	24	0.84035	0	0	0.00267924
5.55959	0	0.17987	1	13	Bacteria--Proteobacteria--Deltaproteobacteria--Myxococcales--Polyangiaceae	7	25	0.857513	0	0	0.0015985
5.41451	0.000300689	0.184689	2	13	Fungi--Basidiomycota--Agaricomycetes--Agaricales	30	28.5	0.862047	3378	0.833333	0.000217347
6.22798	0.0103627	0.160566	2	10	Bacteria--Chloroflexi--Anaerolineae--SBR1031--SJA-101	30	10.5	0.836626	11224	0.5	0.0015254
8.15544	0	0.122618	1	12	Bacteria--Actinobacteria--Actinobacteria1--Actinomycetales--Nocardioidaceae--Aeromicrobium	1	4	0.776392	0	0	0.00501332
5.02591	0.102074	0.198969	31	13	Fungi	214	9.96774	0.87419	138708	0.213518	5.49877e-05
1	0	1	1	1	Bacteria--Firmicutes--Bacilli--Bacillales	1	1	1	0	0	0.00129533
6.24352	0	0.160166	1	11	Bacteria--Bacteroidetes--Sphingobacteriia--Sphingobacteriales--Sphingobacteriaceae	1	3	0.83614	0	0	0.00288107
5.03109	0.0400925	0.198764	3	11	Archaea--Crenarchaeota--Thaumarchaeota--Nitrososphaerales--Nitrososphaeraceae--Candidatus Nitrososphaera--SCA1170	12	4	0.874028	21050	0.375	0.00238966
5.63212	0.0100868	0.177553	20	14	Fungi--Ascomycota--Dothideomycetes--Pleosporales--Pleosporaceae	176	14.4	0.855246	12268	0.279167	4.11594e-05
1	0	1	1	1	Fungi--Ascomycota	174	1	1	0	0	0.000193166
5.40415	0.000679515	0.185043	3	13	Fungi--Basidiomycota--unidentified--unidentifiedcross63--unidentified1--unidentified2--unidentified3--unculturedBasidiomycota	32	21.6667	0.86237	4794	0.626263	0.000203653
4.64249	0.291437	0.215402	8	8	Bacteria--Actinobacteria--Thermoleophilia--Gaiellales--Gaiellaceae	9	8	0.886172	505816	0.162791	0.00255018
5.9171	0.00019027	0.169002	3	14	unclassified9	27	27	0.846341	314	0.684211	0.0012386
6.02073	0	0.166093	1	14	Bacteria--Bacteroidetes--Cytophagia--Cytophagales	6	31	0.843102	0	0	0.00162197
5.19171	0.0129866	0.192615	15	13	Fungi--Ascomycota--Sordariomycetes--Xylariales--Amphisphaeriaceae--Pestalotiopsis	138	16.3333	0.869009	63504	0.365079	4.08374e-05
1	0	1	5	1	Fungi--Basidiomycota--Agaricomycetes--Agaricales--Agaricaceae--Chlorophyllum--Chlorophyllum_agaricoides	238	5	1	0	1	5.52725e-05
1	0	1	1	1	Bacteria--Actinobacteria--Thermoleophilia--Solirubrobacterales--Solirubrobacteraceae	1	1	1	0	0	0.0076523
1	0	1	1	1	Bacteria--Actinobacteria--MB-A2-108--0319-7L14	19	1	1	0	0	0.00183428
7.26425	0	0.13766	1	15	Archaea--Euryarchaeota--Halobacteria--Halobacteriales--Halobacteriaceae--Haloarcula	152	2	0.804242	0	0	0.00134995
5.7513	0.00149284	0.173874	2	9	Bacteria--Proteobacteria--Gammaproteobacteria--Xanthomonadales--Sinobacteraceae	2	3.5	0.851522	2266	0.625	0.0019104
5.47668	0.00879406	0.182592	3	10	Bacteria--Actinobacteria--Rubrobacteria--Rubrobacterales--Rubrobacteraceae--Rubrobacter	2	4	0.860104	376	0.375	0.0337627
1	0	1	1	1	Bacteria--Nitrospirae--Nitrospira--Nitrospirales--Nitrospiraceae--Nitrospira1	1	1	1	0	0	0.024684
4.3057	0.501163	0.23225	4	11	Bacteria--Firmicutes--Bacilli--Bacillales--Paenibacillaceae--Brevibacillus	29	21	0.896697	1171796	0.487805	0.00219922
1	0	1	1	1	Bacteria--Acidobacteria--Acidobacteria-6--iii1-15	1	1	1	0	0	0.00373787
5.04145	0.0239738	0.198356	4	10	Bacteria--Acidobacteria--Solibacteres--Solibacterales	5	4.75	0.873705	83856	0.416667	0.00349808
6.02073	0.000449707	0.166093	3	14	Fungi--Basidiomycota--Agaricomycetes--Agaricales--Agaricaceae--Leucoagaricus	146	8	0.843102	144	0.368421	0.00177762
5.55959	0	0.17987	1	13	Bacteria--Gemmatimonadetes--Gemmatimonadetes1--Gemmatimonadales	7	25	0.857513	0	0	0.00107478
4.43523	0.098951	0.225467	2	9	Bacteria--Proteobacteria--Deltaproteobacteria--Myxococcales	18	6	0.892649	269072	0.555556	0.00195975
5.41451	0.000300689	0.184689	2	13	Fungi--Basidiomycota--Agaricomycetes--Boletales--Boletaceae--Boletus	12	28.5	0.862047	3378	0.833333	0.000496725
6.52332	3.26129e-05	0.153296	2	15	Fungi--Basidiomycota--Agaricomycetes--Russulales--Russulaceae--unidentified--unidentifiedcross73--unculturedRussulaceae	43	19.5	0.827396	70	0.660714	0.000203705
1	0	1	1	1	Bacteria--Gemmatimonadetes--Gemm-5	1	1	1	0	0	0.00250286
5.51295	0.0924332	0.181391	5	9	Archaea--Crenarchaeota--Thaumarchaeota--Nitrososphaerales--Nitrososphaeraceae--Candidatus Nitrososphaera--gargensis	6	3.6	0.85897	90514	0.288889	0.0303317
5.24352	0.306907	0.190711	20	9	Bacteria--Proteobacteria--Deltaproteobacteria--Syntrophobacterales--Syntrophobacteraceae	20	2.15	0.86739	424724	0.0766667	0.148025
5.28497	0.0472393	0.189216	12	13	Archaea--Euryarchaeota--Halobacteria--Halobacteriales--Halobacteriaceae--Haloarcula	95	12.75	0.866095	44518	0.326389	0.00425901
1	0	1	1	1	Bacteria--Actinobacteria--Thermoleophilia--Solirubrobacterales	1	1	1	0	0	0.0105509
6.62176	0	0.151017	1	10	unclassified6	1	2	0.82432	0	0	0.0166172
1	0	1	1	1	Bacteria--Planctomycetes--Planctomycetia--B97	1	1	1	0	0	0.00549415
7.18135	8.09585e-05	0.13925	2	11	Bacteria--Proteobacteria--Deltaproteobacteria--Myxococcales	14	2.5	0.806833	8	0.75	0.00517578
6.35233	0	0.157423	1	10	Bacteria--Actinobacteria--Thermoleophilia--Solirubrobacterales	1	16	0.83274	0	0	0.013914
6.69948	0	0.149265	1	15	Bacteria--Firmicutes--Bacilli--Bacillales--Bacillaceae--Bacillus	28	20	0.821891	0	0	0.00154605
5.27979	0.00451376	0.189401	9	13	Fungi	123	18.8889	0.866256	28666	0.458689	0.000133922
5.28497	0.00463085	0.189216	10	13	Fungi--Ascomycota--unidentified--unidentifiedcross8--unidentified1--unidentified2--unidentified3	141	16.5	0.866095	18398	0.407895	0.00217339
6.35233	0	0.157423	1	10	Bacteria--Verrucomicrobia--Spartobacteria--Chthoniobacterales--Chthoniobacteraceae--DA101	1	16	0.83274	0	0	0.00462704
1	0	1	5	1	Fungi--Basidiomycota--Agaricomycetes--Thelephorales--Thelephoraceae--unidentified--unidentifiedcross18	238	5	1	0	1	2.76379e-05
1	0	1	1	1	Fungi--Ascomycota--unidentified--unidentifiedcross108--unidentified1--unidentified2--unidentified3--unculturedAscomycota	64	1	1	0	0	0.000591026
5.55959	0	0.17987	1	13	Bacteria--Actinobacteria--Actinobacteria1--Actinomycetales--Micrococcaceae--Arthrobacter	1	25	0.857513	0	0	0.00104607
1	0	1	1	1	Fungi--Basidiomycota--Agaricomycetes	79	1	1	0	0	0.00479982
5.36269	0.00134485	0.186473	5	13	Fungi--Ascomycota--Dothideomycetes--Botryosphaeriales--Botryosphaeriaceae--Macrophomina--Macrophomina_phaseolina	66	22.4	0.863666	11532	0.611429	0.000146494
6.23834	0	0.160299	1	10	Bacteria--Bacteroidetes--Saprospirae--Saprospirales--Chitinophagaceae	1	20	0.836302	0	0	0.0658513
5.63731	0	0.17739	1	9	Bacteria--Actinobacteria--Actinobacteria1--Actinomycetales--Geodermatophilaceae--Modestobacter	1	8	0.855084	0	0	0.00450259
7.98446	0	0.125243	1	14	Bacteria--Actinobacteria--Thermoleophilia--Solirubrobacterales--Solirubrobacteraceae	1	2	0.781736	0	0	0.00575047
9.94819	0.0103627	0.100521	2	14	NA	2	1.5	0.720369	11224	0.5	236.5
7.25389	0.040965	0.137857	3	11	Bacteria--Proteobacteria--Deltaproteobacteria--Myxococcales	8	1.66667	0.804566	104910	0.333333	0.0060308
5.98964	0.00837539	0.166955	2	10	Bacteria--Gemmatimonadetes--Gemm-1	14	18	0.844074	1696	0.548387	0.00164866
7.98964	0.0307642	0.125162	2	12	Bacteria--Bacteroidetes--Saprospirae--Saprospirales--Chitinophagaceae	2	4.5	0.781574	33660	0.5	0.00533037
4.25389	0.513156	0.235079	5	10	Bacteria--Actinobacteria--Rubrobacteria--Rubrobacterales--Rubrobacteraceae--Rubrobacter	6	3.4	0.898316	1173640	0.24	0.0356402
1	0	1	1	1	Bacteria--Actinobacteria--Actinobacteria1--Actinomycetales--Micrococcaceae	1	1	1	0	0	0.00909991
4.27461	0.401147	0.233939	7	9	Bacteria--Actinobacteria--Actinobacteria1--Actinomycetales--Intrasporangiaceae--Phycicoccus	7	5	0.897668	886034	0.210526	0.00803229
5.55959	0	0.17987	1	13	Bacteria--Proteobacteria--Deltaproteobacteria--Myxococcales	21	25	0.857513	0	0	0.00281886
1	0	1	5	1	Fungi--Basidiomycota--unidentified--unidentifiedcross154--unidentified1--unidentified2--unidentified3--unculturedBasidiomycota	238	5	1	0	1	6.90898e-05
6.02073	0	0.166093	1	14	Archaea--Euryarchaeota--Thermoplasmata--E2	1	31	0.843102	0	0	0.00117124
5.21762	0.0143215	0.191658	15	13	Fungi--Basidiomycota--Agaricomycetes--Thelephorales--Thelephoraceae--unidentified--unidentifiedcross59--unculturedTomentella	158	14.9333	0.868199	57610	0.357265	0
5.95855	0.00056055	0.167826	8	14	Fungi--Ascomycota--Eurotiomycetes--Eurotiales--Trichocomaceae--Paecilomyces--Paecilomyces_lilacinus	86	15.5	0.845045	1002	0.5	9.45217e-05
5.4456	0	0.183635	1	13	Bacteria--Bacteroidetes--Saprospirae--Saprospirales--Chitinophagaceae--Chitinophaga	7	32	0.861075	0	0	0.00142184
1	0	1	5	1	Fungi--Basidiomycota--Agaricomycetes--Agaricales	238	5	1	0	1	2.76379e-05
7.44041	0.0308722	0.134401	3	11	Bacteria--Proteobacteria--Alphaproteobacteria--Rhizobiales--Bradyrhizobiaceae	18	1.66667	0.798737	39490	0.333333	0.00212781
8.36269	0	0.119579	1	12	Bacteria--Bacteroidetes--Saprospirae--Saprospirales--Chitinophagaceae	13	6	0.769916	0	0	0.00153992
5.0829	0.0587553	0.196738	26	13	Fungi--Ascomycota--Lecanoromycetes--Teloschistales--Teloschistaceae--Caloplaca--Caloplaca_sp_JS_2010f	200	10.6923	0.872409	112388	0.236398	4.06162e-05
6.35233	0	0.157423	1	10	Bacteria--Bacteroidetes--Saprospirae--Saprospirales--Chitinophagaceae	1	16	0.83274	0	0	0.0142842
5.13472	0.0400656	0.194753	2	8	Bacteria--Bacteroidetes--Cytophagia--Cytophagales--Cytophagaceae	2	11	0.87079	84544	0.5	0.0285401
6.23834	0	0.160299	1	10	Bacteria--Actinobacteria--Thermoleophilia--Gaiellales--Gaiellaceae	1	20	0.836302	0	0	0.0116664
5.43005	0	0.18416	1	9	Bacteria--Verrucomicrobia--Pedosphaerae--Pedosphaerales--OPB35	1	9	0.861561	0	0	0.00488934
7.2228	0	0.138451	1	11	Bacteria--Actinobacteria--MB-A2-108--0319-7L14	1	2	0.805538	0	0	0.00357877
4.43523	0.214964	0.225467	9	8	Bacteria--Acidobacteria--Solibacteres--Solibacterales	15	4.11111	0.892649	426880	0.207407	0.0016089
6.35233	0	0.157423	1	10	Bacteria--Actinobacteria--Thermoleophilia--Gaiellales--Gaiellaceae	1	16	0.83274	0	0	0.00703931
1	0	1	1	1	Bacteria--Planctomycetes--OM190--agg27	1	1	1	0	0	0.00477656
5.10363	0.0450843	0.195939	24	13	Fungi--Basidiomycota--Agaricomycetes--Thelephorales--Thelephoraceae--unidentified--unidentifiedcross51--unculturedTomentella	204	11.6667	0.871762	99784	0.260163	2.72313e-05
8.36269	0	0.119579	1	12	Bacteria--Chloroflexi--C0119	1	6	0.769916	0	0	0.00436657
4.76684	0.101771	0.209783	5	8	Bacteria--Actinobacteria--Actinobacteria1--Actinomycetales--Streptomycetaceae	5	10.4	0.882286	154270	0.247368	0.0364987
6.15026	0	0.162595	1	14	Bacteria--Gemmatimonadetes--Gemmatimonadetes1--C114	1	21	0.839054	0	0	0.00127777
4.89637	0.0434995	0.204233	2	9	Bacteria--Actinobacteria--Rubrobacteria--Rubrobacterales--Rubrobacteraceae	2	4.5	0.878238	86486	0.5	0.0785859
1	0	1	5	1	Fungi	238	5	1	0	1	2.76379e-05
5.05181	0.0337813	0.197949	5	10	Bacteria--Actinobacteria--Rubrobacteria--Rubrobacterales--Rubrobacteraceae--Rubrobacter	4	3.8	0.873381	21116	0.28	0.550725
1	0	1	1	1	Bacteria--Chloroflexi--Anaerolineae--SBR1031--SJA-101	1	1	1	0	0	0.0125295
7.02591	0.0909974	0.14233	7	11	Archaea--Crenarchaeota--Thaumarchaeota--Nitrososphaerales--Nitrososphaeraceae--Candidatus Nitrososphaera	7	1.42857	0.81169	100932	0.142857	0.0325618
5.25907	0.00696205	0.190148	10	13	Bacteria--Proteobacteria--Gammaproteobacteria--Enterobacteriales--Enterobacteriaceae	100	15.9	0.866904	36306	0.3725	0.00183011
6.23834	0	0.160299	1	10	Bacteria--Bacteroidetes--Cytophagia--Cytophagales--Cytophagaceae	1	20	0.836302	0	0	0.0144296
8.96373	0.0206174	0.111561	2	13	Bacteria--Actinobacteria--Thermoleophilia--Solirubrobacterales	2	2	0.751133	22444	0.5	0.00895892
5.29016	0.0177017	0.18903	5	9	Bacteria--Planctomycetes--Planctomycetia--Pirellulales--Pirellulaceae	5	5.2	0.865933	16008	0.3	0.0239371
6.23834	0	0.160299	1	10	Bacteria--Chloroflexi--Ellin6529	1	20	0.836302	0	0	0.0225488
5.63212	0.0280087	0.177553	25	14	Fungi	212	11.4	0.855246	137516	0.236364	2.77551e-05
5.41451	0.000913058	0.184689	5	13	Fungi--Basidiomycota--Agaricomycetes--Russulales--Russulaceae--Lactarius	54	16.8	0.862047	5030	0.526667	0.000283745
5.87565	0.000622676	0.170194	7	14	Fungi--Basidiomycota--unidentified--unidentifiedcross52--unidentified1--unidentified2--unidentified3--unculturedBasidiomycota	68	18.7143	0.847636	1068	0.466165	0.000929873
1	0	1	5	1	Fungi	238	5	1	0	1	0.000124375
7.16062	0.0207164	0.139653	4	11	Bacteria--Chloroflexi--Chloroflexi1--AKIW781	43	1.75	0.807481	44854	0.375	0.00210889
6.09845	0	0.163976	1	14	Fungi--Ascomycota--Leotiomycetes--Helotiales--Incertae_sedis--Incertae_sediscross33--Cadophora	1	24	0.840674	0	0	0.000394969
6.23834	0	0.160299	1	10	Bacteria--Bacteroidetes--Saprospirae--Saprospirales--Chitinophagaceae	1	20	0.836302	0	0	0.0290525
1	0	1	1	1	Bacteria--Proteobacteria--Deltaproteobacteria--Myxococcales	17	1	1	0	0	0.00544154
1	0	1	1	1	Archaea--Crenarchaeota--Thaumarchaeota--Nitrososphaerales--Nitrososphaeraceae--Candidatus Nitrososphaera--gargensis	1	1	1	0	0	0.0385128
6.19689	0.0204915	0.161371	3	10	Bacteria--Chloroflexi--Anaerolineae--SBR1031--SJA-101	3	8.66667	0.837597	44846	0.365079	0.00429835
8.02073	0	0.124677	1	12	Bacteria--Proteobacteria--Alphaproteobacteria--Sphingomonadales--Sphingomonadaceae--Kaistobacter	1	7	0.780602	0	0	0.00375068
5.81347	0.00154361	0.172014	10	14	Fungi--Ascomycota--Sordariomycetes--Xylariales--Amphisphaeriaceae--Pestalotiopsis	110	18.6	0.849579	2552	0.429268	0.000121803
4.45078	0.229812	0.22468	32	12	Fungi--Ascomycota--Sordariomycetes--Hypocreales--unidentified--unidentifiedcross55--unidentified1--unculturedHypocreales	223	10.9375	0.892163	466256	0.202806	0
1	0	1	1	1	Bacteria--Proteobacteria--Betaproteobacteria--Burkholderiales--Comamonadaceae--Ramlibacter	1	1	1	0	0	0.0263361
1	0	1	1	1	Bacteria--Acidobacteria--Acidobacteria-6--iii1-15	1	1	1	0	0	0.0132664
6.02073	0	0.166093	1	14	Bacteria--Actinobacteria--Thermoleophilia--Gaiellales--Gaiellaceae	10	31	0.843102	0	0	0.00109795
5.18653	0.0140204	0.192807	16	13	Fungi--Ascomycota	182	14.875	0.869171	67028	0.338415	2.74821e-05
5.26943	0.00599701	0.189774	10	13	Fungi--Basidiomycota--unidentified--unidentifiedcross19--unidentified1--unidentified2--unidentified3--unculturedBasidiomycota	108	17.4	0.86658	36164	0.420513	0.00013553
6.03627	2.16287e-05	0.165665	2	14	Bacteria--Planctomycetes--Planctomycetia--Pirellulales--Pirellulaceae	13	25	0.842617	36	0.857143	0.00103126
5.2487	0	0.190523	1	11	Bacteria--Proteobacteria--Gammaproteobacteria--Pseudomonadales--Pseudomonadaceae--Pseudomonas	1	5	0.867228	0	0	0.00306902
6.2487	0.00332144	0.160033	2	10	Bacteria--Actinobacteria--Thermoleophilia--Gaiellales--Gaiellaceae	2	10.5	0.835978	460	0.558824	0.00619015
5.79793	0.00342199	0.172475	13	14	Fungi--Basidiomycota--Agaricomycetes--Thelephorales--Thelephoraceae--unidentified--unidentifiedcross5--unculturedTomentella	117	15.3077	0.850065	5230	0.366864	8.16258e-05
6.50777	0	0.153662	1	10	Bacteria--Proteobacteria--Alphaproteobacteria--Sphingomonadales--Sphingomonadaceae--Kaistobacter	1	5	0.827882	0	0	0.0314171
5.27979	0.00340333	0.189401	9	13	Fungi--Basidiomycota--Agaricomycetes--Thelephorales--Thelephoraceae--unidentified--unidentifiedcross74--unculturedTomentella	74	19.1111	0.866256	21778	0.464387	0.000148265
1	0	1	1	1	Bacteria--Actinobacteria--Rubrobacteria--Rubrobacterales--Rubrobacteraceae	1	1	1	0	0	0.0266013
8.02073	0	0.124677	1	12	Bacteria--Proteobacteria--Gammaproteobacteria--Alteromonadales--Alteromonadaceae--Cellvibrio	7	7	0.780602	0	0	0.00477158
5.35751	0.158077	0.186654	16	9	Bacteria--Cyanobacteria--Nostocophycideae--Nostocales--Nostocaceae	94	2.5	0.863828	421694	0.125	0.00601035
1	0	1	1	1	Bacteria--Proteobacteria--Deltaproteobacteria--Myxococcales--Polyangiaceae	1	1	1	0	0	0.00248476
4.45596	0.218359	0.224419	7	8	Bacteria--Actinobacteria--Rubrobacteria--Rubrobacterales--Rubrobacteraceae--Rubrobacter	7	4.57143	0.892001	538488	0.238095	0.150206
5.9171	0.00019027	0.169002	3	14	Bacteria--Actinobacteria--Actinobacteria1--Actinomycetales--Micrococcaceae--Arthrobacter	40	27	0.846341	314	0.684211	0.00264447
1	0	1	1	1	Bacteria--Actinobacteria--Thermoleophilia--Solirubrobacterales	1	1	1	0	0	0.0352689
6.27979	0	0.159241	1	14	Fungi	11	12	0.835006	0	0	0.00734279
6.22798	0.00506441	0.160566	2	10	Bacteria--Actinobacteria--Acidimicrobiia--Acidimicrobiales--AKIW874	2	11	0.836626	11208	0.526316	0.00472629
1	0	1	5	1	Fungi--Ascomycota--Lecanoromycetes--Teloschistales--Physciaceae--Physcia	238	5	1	0	1	9.67309e-05
9.21244	0.0103627	0.108549	2	13	Fungi--Ascomycota--Sordariomycetes--Hypocreales--Incertae_sedis--Incertae_sediscross69--Stachybotrys	22	1.5	0.743361	26232	0.5	0.00159756
5.94819	8.34724e-05	0.168118	2	14	Bacteria--Proteobacteria--Alphaproteobacteria--Rhizobiales--Hyphomicrobiaceae	10	28.5	0.845369	134	0.763889	0.00114802
5.90155	0.000531959	0.169447	6	14	Fungi--Ascomycota--Sordariomycetes--Hypocreales--Hypocreaceae--Trichoderma	74	22	0.846826	1118	0.567568	0.000287115
6.23834	0	0.160299	1	10	Bacteria--Proteobacteria--Alphaproteobacteria--Sphingomonadales--Erythrobacteraceae	1	20	0.836302	0	0	0.0100507
5.52332	0.0614646	0.181051	4	9	Bacteria--Actinobacteria--Thermoleophilia--Solirubrobacterales	5	4	0.858646	79152	0.333333	0.0360874
5.2487	0.0206714	0.190523	3	10	Fungi--Ascomycota--unidentified--unidentifiedcross94--unidentified1--unidentified2--unidentified3	55	3	0.867228	5946	0.333333	0.000819462
5.74093	0.00320639	0.174188	14	14	Fungi--Basidiomycota--Ustilaginomycetes--Ustilaginales--Ustilaginaceae--Ustilago--Ustilago_bullata	115	17.2857	0.851846	5054	0.37013	0.000162864
6.35233	0	0.157423	1	10	Bacteria--Chloroflexi--Ellin6529	1	16	0.83274	0	0	0.00372244
5.29016	0.00259288	0.18903	6	13	Fungi--Basidiomycota--Agaricomycetes--Corticiales--Corticiaceae--Rhizoctonia	36	22.1667	0.865933	19010	0.51626	0.000270811
5.97409	0.000134123	0.167389	4	14	Bacteria--Firmicutes--Bacilli--Bacillales--Bacillaceae--Bacillus	47	21.75	0.84456	286	0.648438	0.00135588
5.7513	0.00344722	0.173874	13	14	Fungi--Ascomycota--Eurotiomycetes--Eurotiales--Trichocomaceae--Penicillium	136	16.8462	0.851522	4912	0.36014	0.000109552
6.35233	0	0.157423	1	10	Bacteria--Actinobacteria--Actinobacteria1--Actinomycetales--Streptomycetaceae--Streptomyces	1	16	0.83274	0	0	0.0227936
1	0	1	1	1	Bacteria--Proteobacteria--Deltaproteobacteria--Syntrophobacterales--Syntrophobacteraceae	1	1	1	0	0	0.00306673
6.12435	0.108592	0.163283	3	10	Bacteria--Proteobacteria--Gammaproteobacteria--Xanthomonadales--Sinobacteraceae	3	9.33333	0.839864	123264	0.333333	0.0043601
6.43523	0.070272	0.155395	2	10	Bacteria--Chloroflexi--Thermomicrobia--JG30-KF-CM45	2	5.5	0.830149	63546	0.5	0.0077548
8.35233	0.0103627	0.119727	2	12	Bacteria--Acidobacteria--Chloracidobacteria--RB41	2	3.5	0.77024	9090	0.5	0.0576702
6.35233	0	0.157423	1	10	Bacteria--Chloroflexi--Ellin6529	1	16	0.83274	0	0	0.00438785
5.29016	0.00438075	0.18903	10	13	Fungi--Ascomycota--Eurotiomycetes--Onygenales--Onygenaceae--Chrysosporium	124	18.7	0.865933	29016	0.478378	0.00013539
1	0	1	1	1	Bacteria--Proteobacteria--Deltaproteobacteria--Myxococcales	1	1	1	0	0	0.00207647
6.02073	0	0.166093	1	14	Bacteria--Planctomycetes--Phycisphaerae--WD2101	1	31	0.843102	0	0	0.00220502
1	0	1	5	1	Fungi--Basidiomycota--Agaricomycetes--Cantharellales--Ceratobasidiaceae--Thanatephorus	238	5	1	0	1	0.000442203
5.2228	0.0344178	0.191468	4	9	Bacteria--Actinobacteria--Thermoleophilia--Gaiellales--Gaiellaceae	4	7	0.868038	117082	0.315789	0.00682337
1	0	1	1	1	Bacteria--Actinobacteria--Thermoleophilia--Gaiellales--Gaiellaceae	2	1	1	0	0	0.00203177
5.96373	0.000543761	0.16768	8	14	Bacteria--Chloroflexi--Chloroflexi1--AKIW781	90	16.625	0.844883	1028	0.538793	0.00209521
5.92746	0.00150552	0.168706	5	14	Bacteria--Proteobacteria--Gammaproteobacteria--Enterobacteriales--Enterobacteriaceae	54	14	0.846017	320	0.382353	0.00536975
1	0	1	1	1	Fungi--Chytridiomycota--Chytridiomycetes--Spizellomycetales--Spizellomycetaceae--Spizellomyces--Spizellomyces_sp_DAOM_BR_062B	174	1	1	0	0	5.49702e-05
1	0	1	1	1	Bacteria--Proteobacteria--Deltaproteobacteria--Myxococcales	1	1	1	0	0	0.00208974
6.1399	1.28398e-05	0.162869	2	14	Fungi--Ascomycota--unidentified--unidentifiedcross99--unidentified1--unidentified2--unidentified3--unculturedPezizomycotina	20	18	0.839378	14	0.85	0.000525996
8.22798	0.0206174	0.121537	2	12	Bacteria--Proteobacteria--Alphaproteobacteria--Sphingomonadales--Sphingomonadaceae	2	2.5	0.774126	52460	0.5	0.0321952
5.4456	0	0.183635	1	13	Bacteria--Chloroflexi--Thermomicrobia--JG30-KF-CM45	1	32	0.861075	0	0	0.00116421
6.22798	0.00105737	0.160566	2	10	Bacteria--Proteobacteria--Alphaproteobacteria--Sphingomonadales--Sphingomonadaceae	2	11	0.836626	108	0.526316	0.071441
6.21762	0	0.160833	1	10	Bacteria--Proteobacteria--Alphaproteobacteria--Rhizobiales--Rhodobiaceae--Afifella	1	4	0.836949	0	0	0.00975999
1	0	1	1	1	Fungi--Ascomycota--Dothideomycetes--Pleosporales--Pleosporaceae	11	1	1	0	0	0.0425885
9.34715	0	0.106984	1	13	Bacteria--Chloroflexi--Chloroflexi1--AKIW781	1	2	0.739152	0	0	0.0031395
5.1658	0.0156977	0.193581	18	13	Fungi--Basidiomycota	167	15.1667	0.869819	72218	0.345528	0.000301936
6.02073	0	0.166093	1	14	Bacteria--Proteobacteria--Alphaproteobacteria--Rickettsiales--mitochondria	17	31	0.843102	0	0	0.00143491
6.27979	0	0.159241	1	14	Bacteria--Proteobacteria--Deltaproteobacteria--Myxococcales	34	12	0.835006	0	0	0.0121944
1	0	1	1	1	Bacteria--Actinobacteria--Thermoleophilia--Gaiellales--Gaiellaceae	1	1	1	0	0	0.00131564
7.11917	0	0.140466	1	11	Archaea--Crenarchaeota--Thaumarchaeota--Nitrososphaerales--Nitrososphaeraceae--Candidatus Nitrososphaera--gargensis	1	3	0.808776	0	0	0.00744983
6.07772	0	0.164535	1	14	Bacteria--Gemmatimonadetes--Gemmatimonadetes1--Gemmatimonadales	1	26	0.841321	0	0	0.00113608
8.36269	0	0.119579	1	12	Bacteria--Actinobacteria--Actinobacteria1--Actinomycetales--Nocardioidaceae--Nocardioides	13	6	0.769916	0	0	0.00125202
5.76684	0.0024517	0.173405	11	14	Fungi--Ascomycota--Sordariomycetes--Hypocreales--Hypocreaceae--Hypocrea	108	17.7273	0.851036	3596	0.371717	6.80161e-05
1	0	1	1	1	Bacteria--Acidobacteria--Acidobacteria-6--iii1-15	1	1	1	0	0	0.00229591
1	0	1	1	1	Bacteria--Planctomycetes--OM190--CL500-15	1	1	1	0	0	0.002704
5.43005	0	0.18416	1	9	Bacteria--Acidobacteria--Acidobacteria-6--iii1-15	1	9	0.861561	0	0	0.0252244
5.87565	0.000373148	0.170194	4	14	Fungi	36	26.25	0.847636	698	0.615854	0.000350481
1	0	1	5	1	Fungi	238	5	1	0	1	5.52725e-05
9.41969	0	0.106161	1	13	Bacteria--Actinobacteria--Thermoleophilia--Solirubrobacterales	1	2	0.736885	0	0	0.0161919
7.36788	0.0613126	0.135724	6	11	Bacteria--Proteobacteria--Deltaproteobacteria--Myxococcales	74	1.33333	0.801004	54508	0.166667	0.00211132
6.24352	0	0.160166	1	11	Bacteria--Proteobacteria--Gammaproteobacteria--Xanthomonadales--Sinobacteraceae	1	3	0.83614	0	0	0.00339907
1	0	1	5	1	Fungi--Basidiomycota--Agaricomycetes--Russulales--Russulaceae--unidentified--unidentifiedcross149	238	5	1	0	1	2.76379e-05
5.90674	0.000347736	0.169298	4	14	Bacteria--Actinobacteria--Actinobacteria1--Actinomycetales--Pseudonocardiaceae--Amycolatopsis	35	22.75	0.846665	498	0.572368	0.00209666
5.70466	0.0265005	0.175295	20	14	Fungi--Basidiomycota--Agaricomycetes	176	12.9	0.852979	113798	0.283333	2.71548e-05
5.80311	0.00146834	0.172321	9	14	Fungi--Ascomycota--Eurotiomycetes--Eurotiales--Trichocomaceae--Neosartorya--Neosartorya_fischeri	88	18.7778	0.849903	2492	0.413437	0.000190516
6.62694	0	0.150899	1	15	Bacteria--Proteobacteria--Deltaproteobacteria--Myxococcales--Polyangiaceae	1	25	0.824158	0	0	0.00258393
5.68394	0.00534575	0.175934	15	14	Fungi--Basidiomycota--Agaricomycetes--Agaricales--Cortinariaceae--Cortinarius--Cortinarius_sp.	132	16.7333	0.853627	7570	0.327778	8.16569e-05
1	0	1	5	1	Fungi--Basidiomycota--Agaricomycetes--Agaricales--Agaricaceae--unidentified--unidentifiedcross81--unculturedTulostoma	238	5	1	0	1	0.000110555
5.3886	0.000655926	0.185577	2	9	Bacteria--Verrucomicrobia--Pedosphaerae--Pedosphaerales	2	6	0.862856	210	0.555556	0.0378052
5.22798	0.00696536	0.191278	13	13	Fungi--Ascomycota	169	16.0769	0.867876	35556	0.376923	6.92632e-05
5.98964	0.00837539	0.166955	2	10	Bacteria--Actinobacteria--Thermoleophilia--Solirubrobacterales	2	18	0.844074	1696	0.548387	0.00598168
1	0	1	1	1	Bacteria--Actinobacteria--Actinobacteria1--Actinomycetales--Nocardioidaceae	1	1	1	0	0	0.00751776
1	0	1	1	1	Bacteria--Proteobacteria--Deltaproteobacteria--Myxococcales	1	1	1	0	0	0.0641775
5.62694	0.0103627	0.177716	2	9	Bacteria--Acidobacteria--Acidobacteria-6--iii1-15--mb2424	2	4.5	0.855408	6730	0.5	0.00605085
5.15544	0.0394132	0.19397	21	13	Fungi--Ascomycota--Dothideomycetes--Pleosporales--Pleosporaceae	177	13.2381	0.870142	87764	0.313797	4.09688e-05
1	0	1	1	1	Bacteria--Firmicutes--Bacilli--Bacillales--Bacillaceae--Bacillus	1	1	1	0	0	0.00926792
5.73575	0.00400124	0.174345	13	14	Fungi--Basidiomycota--Agaricomycetes--Boletales--Sclerodermataceae--Scleroderma--Scleroderma_sp.	131	15.6923	0.852008	5710	0.326496	6.79728e-05
5.70466	0.00860085	0.175295	14	14	Fungi--Basidiomycota--unidentified--unidentifiedcross35--unidentified1--unidentified2--unidentified3--unculturedBasidiomycota	140	15.4286	0.852979	44620	0.306991	4.03217e-05
1	0	1	1	1	Bacteria--Acidobacteria--Acidobacteria-6--iii1-15	1	1	1	0	0	0.00257853
5.96373	0.000106898	0.16768	3	14	Fungi	31	24.6667	0.844883	240	0.696078	0.00021541
6.69948	0	0.149265	1	15	Bacteria--Acidobacteria--Chloracidobacteria--RB41--Ellin6075	2	20	0.821891	0	0	0.000874899
1	0	1	1	1	Bacteria--Gemmatimonadetes--Gemmatimonadetes1	1	1	1	0	0	0.00529788
5.08808	0.060002	0.196538	5	9	Bacteria--Verrucomicrobia--Pedosphaerae--Pedosphaerales--OPB35	5	7.8	0.872247	156284	0.272	0.0121273
1	0	1	1	1	Bacteria--Actinobacteria--Actinobacteria1--Micrococcales	1	1	1	0	0	0.0068414
8.2487	0	0.121231	1	12	Bacteria--Actinobacteria--Acidimicrobiia--Acidimicrobiales--AKIW874	1	3	0.773478	0	0	0.0120489
5.66321	0.00698496	0.176578	17	14	Fungi--Basidiomycota--Agaricomycetes--Thelephorales--Thelephoraceae--unidentified--unidentifiedcross87--unculturedTomentella	108	15.4118	0.854275	9058	0.300245	5.43142e-05
10.943	0	0.0913826	1	15	NA	1	2	0.689281	0	0	69.19
6.20725	0.0151932	0.161102	2	10	Bacteria--Actinobacteria--Actinobacteria1--Actinomycetales--Microbacteriaceae--Agromyces	2	12	0.837273	33624	0.52381	0.0130595
5.88601	0.000319871	0.169894	4	14	Fungi	35	24.25	0.847312	582	0.58125	0.000244613
5.94819	8.34724e-05	0.168118	2	14	Bacteria--Planctomycetes--Planctomycetia--Gemmatales--Gemmataceae	4	28.5	0.845369	134	0.763889	0.00123727
1	0	1	1	1	Bacteria--Proteobacteria--Deltaproteobacteria--Myxococcales--Haliangiaceae	1	1	1	0	0	0.0019434
5.4456	0	0.183635	1	13	Bacteria--Proteobacteria--Deltaproteobacteria--Myxococcales	9	32	0.861075	0	0	0.00268376
1	0	1	1	1	Bacteria--Chloroflexi--TK10--B07_WMSP1	1	1	1	0	0	0.00296649
8.15544	0	0.122618	1	12	Bacteria--Bacteroidetes--Cytophagia--Cytophagales--Cytophagaceae	1	4	0.776392	0	0	0.0248469
6.26943	0.0103627	0.159504	2	14	Fungi--Ascomycota--Dothideomycetes--Pleosporales--Pleosporaceae	13	6.5	0.83533	6296	0.5	0.316105
1	0	1	1	1	Bacteria--Actinobacteria--Actinobacteria1--Actinomycetales	1	1	1	0	0	0.00180883
5.27461	0.00654493	0.189587	11	13	Fungi--Ascomycota--Eurotiomycetes--Chaetothyriales--Chaetothyriaceae--Cyphellophora	129	17.1818	0.866418	34342	0.425837	0.000122791
1	0	1	1	1	Bacteria--Actinobacteria--Actinobacteria1--Actinomycetales--Intrasporangiaceae	1	1	1	0	0	0.00193065
6.22798	0.0103627	0.160566	2	10	Bacteria--Proteobacteria--Alphaproteobacteria--Sphingomonadales--Sphingomonadaceae--Kaistobacter	2	10.5	0.836626	11224	0.5	0.00738657
8.43523	0	0.11855	1	12	Bacteria--Actinobacteria--Actinobacteria1--Actinomycetales--Promicromonosporaceae--Promicromonospora	1	3	0.767649	0	0	0.016331
10.2073	0	0.0979695	1	14	Bacteria--Actinobacteria--Acidimicrobiia--Acidimicrobiales	1	2	0.712273	0	0	0.00598355
5.98446	4.5802e-05	0.1671	2	14	Fungi--Ascomycota--Dothideomycetes--Pleosporales--Pleosporaceae	14	25	0.844236	112	0.727273	0.00149662
6.00518	0.0206174	0.166523	2	12	Bacteria--Firmicutes--Bacilli--Bacillales	2	2.5	0.843588	6928	0.5	0.0264305
8.02073	0	0.124677	1	12	Bacteria--Proteobacteria--Deltaproteobacteria--Entotheonellales--Entotheonellaceae--Candidatus Entotheonella	1	7	0.780602	0	0	0.00493351
6.23834	0	0.160299	1	10	Bacteria--Proteobacteria--Betaproteobacteria--Burkholderiales--Oxalobacteraceae	45	20	0.836302	0	0	0.00119538
7.2228	0	0.138451	1	11	Bacteria--Acidobacteria--Solibacteres--Solibacterales	1	2	0.805538	0	0	0.00492809
5.37306	0.000118894	0.186114	2	13	Bacteria--Proteobacteria--Gammaproteobacteria--Pseudomonadales--Pseudomonadaceae	7	28.5	0.863342	210	0.743243	0.00222794
5.45078	0	0.18346	1	9	Bacteria--Fibrobacteres--Fibrobacteria--258ds10	1	7	0.860913	0	0	0.00201588
5.27461	0.00833593	0.189587	7	13	Fungi--Basidiomycota	70	19.7143	0.866418	28590	0.445578	0.00182462
5.35233	0.00189674	0.186834	5	13	Fungi--Ascomycota--Dothideomycetes--Pleosporales	67	23.2	0.86399	16168	0.616667	0.000174297
1	0	1	5	1	Fungi--Zygomycota--Incertae_sedis--Kickxellales--Kickxellaceae--Linderina--Linderina_macrospora	238	5	1	0	1	5.52725e-05

## Sheet: Ba_FS
Table S7. Co-occurrence network parameters of rhizospheric fungal-prokaryotic communities of cereals (barely and durum wheat) and legumes (chickpea and faba bean) crops in Agroforestry (AF) and sole cropping (SC) systems. Bs, bulk soil; Ba, barely; Dw, durum wheat; Cp, chickpeas; Fb, Faba bean
Average Shortest Path Length	Betweenness Centrality	Closeness Centrality	degree	Eccentricity	lineage	neg degree	Neighborhood Connectivity	Radiality	Stress	Topological Coefficient	P value Corrected
4.20253	0	0.237952	1	9	Bacteria--Fibrobacteres--Fibrobacteria--258ds10	1	7	0.839873	0	0	0.00201588
3.18644	0	0.31383	1	7	Bacteria--Actinobacteria--Rubrobacteria--Rubrobacterales--Rubrobacteraceae--Rubrobacter	1	15	0.890678	0	0	0.00128653
4.58228	0	0.218232	1	9	Bacteria--Actinobacteria--Thermoleophilia--Gaiellales--Gaiellaceae	2	6	0.820886	0	0	0.00619015
4.44304	0.014411	0.225071	5	10	Bacteria--Acidobacteria--Solibacteres--Solibacterales	5	3.6	0.827848	406	0.371429	0.00349808
3.11392	0.141045	0.321138	4	7	Bacteria--Actinobacteria--Actinobacteria1--Actinomycetales--Streptomycetaceae	5	9.75	0.894304	3470	0.273438	0.0364987
3.74684	0	0.266892	1	8	Bacteria--Actinobacteria--Actinobacteria1--Actinomycetales--Geodermatophilaceae--Modestobacter	1	7	0.862658	0	0	0.00450259
3.87342	0	0.25817	1	9	Bacteria--Bacteroidetes--Cytophagia--Cytophagales--Cytophagaceae	1	20	0.856329	0	0	0.0144296
7.16456	0.0253165	0.139576	2	13	NA	2	1.5	0.691772	382	0.5	236.5
3.87342	0	0.25817	1	9	Bacteria--Actinobacteria--Thermoleophilia--Solirubrobacterales	2	20	0.856329	0	0	0.00598168
1	0	1	8	1	Fungi--Ascomycota--Dothideomycetes--Pleosporales--Pleosporaceae	246	8	1	0	1	2.66727e-05
4	0.023097	0.25	2	9	Bacteria--Proteobacteria--Deltaproteobacteria--Myxococcales	18	6.5	0.85	848	0.55	0.00195975
6.22785	0	0.160569	1	11	Bacteria--Actinobacteria--Actinobacteria1--Actinomycetales--Promicromonosporaceae--Promicromonospora	1	3	0.738608	0	0	0.016331
2.44068	0.00873828	0.409722	8	6	Fungi--Ascomycota--Dothideomycetes--Pleosporales--Pleosporaceae	97	17.75	0.927966	1232	0.577586	0.000296298
3.22034	0	0.310526	1	7	Bacteria--Planctomycetes--Phycisphaerae--WD2101	1	14	0.888983	0	0	0.00237769
3.83051	0	0.261062	1	6	Bacteria--Gemmatimonadetes--Gemmatimonadetes1	1	2	0.858475	0	0	0.00529788
2.98305	7.23976e-05	0.335227	2	6	Bacteria--Acidobacteria--Sva0725--Sva07251	13	18.5	0.900847	8	0.921053	0.000940139
5.34177	0	0.187204	1	11	Bacteria--Proteobacteria--Alphaproteobacteria--Sphingomonadales--Sphingomonadaceae--Kaistobacter	1	7	0.782911	0	0	0.00375068
3.18644	0	0.31383	1	7	Bacteria--Proteobacteria--Gammaproteobacteria--Xanthomonadales--Sinobacteraceae--Steroidobacter	18	15	0.890678	0	0	0.00150926
5.26582	0.0740019	0.189904	2	11	Bacteria--Bacteroidetes--Saprospirae--Saprospirales--Chitinophagaceae	2	4.5	0.786709	1134	0.5	0.00533037
2.20339	0.0688633	0.453846	15	5	Fungi--Basidiomycota--Agaricomycetes	176	8.73333	0.939831	4768	0.368254	2.71548e-05
3.87342	0	0.25817	1	9	Bacteria--Actinobacteria--Acidimicrobiia--Acidimicrobiales--AKIW874	2	20	0.856329	0	0	0.00472629
2.54237	0.0073895	0.393333	8	5	Fungi--Basidiomycota--unidentified--unidentifiedcross19--unidentified1--unidentified2--unidentified3--unculturedBasidiomycota	108	11.75	0.922881	736	0.597222	0.00013553
1	0	1	1	1	Bacteria--Proteobacteria--Deltaproteobacteria--Syntrophobacterales--Syntrophobacteraceae	1	1	1	0	0	0.00306673
5.34177	0	0.187204	1	11	Bacteria--Proteobacteria--Deltaproteobacteria--Entotheonellales--Entotheonellaceae--Candidatus Entotheonella	1	7	0.782911	0	0	0.00493351
1	0	1	1	1	Bacteria--Actinobacteria--Actinobacteria1--Actinomycetales--Intrasporangiaceae	1	1	1	0	0	0.00193065
3.8481	0.00603458	0.259868	2	9	Bacteria--Proteobacteria--Alphaproteobacteria--Sphingomonadales--Sphingomonadaceae	2	11	0.857595	96	0.526316	0.071441
4.10127	0.0274167	0.243827	3	9	Bacteria--Actinobacteria--Thermoleophilia--Gaiellales--Gaiellaceae	4	4.33333	0.844937	518	0.416667	0.00682337
1	0	1	1	1	Bacteria--Actinobacteria--Thermoleophilia--Solirubrobacterales	1	1	1	0	0	0.0352689
1	0	1	1	1	Archaea--Crenarchaeota--Thaumarchaeota--Nitrososphaerales--Nitrososphaeraceae--Candidatus Nitrososphaera--gargensis	1	1	1	0	0	0.0385128
2.88136	0.000394126	0.347059	3	6	Bacteria--Proteobacteria--Gammaproteobacteria--Xanthomonadales--Sinobacteraceae--Steroidobacter	44	18.6667	0.905932	36	0.84127	0.00114972
2.67797	0.00193772	0.373418	3	5	Bacteria--Proteobacteria--Deltaproteobacteria--Myxococcales	26	14	0.916102	160	0.684211	0.00163863
3.87342	0	0.25817	1	9	Bacteria--Chloroflexi--Anaerolineae--SBR1031--SJA-101	3	20	0.856329	0	0	0.00429835
2.40678	0.227377	0.415493	11	4	Archaea--Euryarchaeota--Halobacteria--Halobacteriales--Halobacteriaceae--Haloarcula	95	7.09091	0.929661	14160	0.338384	0.00425901
3.87342	0	0.25817	1	9	Bacteria--Bacteroidetes--Saprospirae--Saprospirales--Chitinophagaceae	1	20	0.856329	0	0	0.0658513
2.13559	0.056238	0.468254	17	5	Fungi--Ascomycota--Sordariomycetes--Diaporthales--Valsaceae--Cytospora	194	9.05882	0.94322	4840	0.383754	5.43472e-05
1	0	1	1	1	Bacteria--Proteobacteria--Deltaproteobacteria--Myxococcales--Haliangiaceae	1	1	1	0	0	0.0019434
1	0	1	1	1	Bacteria--Gemmatimonadetes--Gemm-5	1	1	1	0	0	0.00250286
3.18644	0	0.31383	1	7	Fungi--Basidiomycota--Agaricomycetes--Boletales--Boletaceae--Boletus	13	15	0.890678	0	0	0.000451684
1	0	1	1	1	Bacteria--Proteobacteria--Deltaproteobacteria--Myxococcales	1	1	1	0	0	0.00208974
3.44304	0.160422	0.290441	5	8	Bacteria--Actinobacteria--Thermoleophilia--Solirubrobacterales	5	3.2	0.877848	2188	0.275	0.0360874
5.37975	0	0.185882	1	11	Bacteria--Firmicutes--Bacilli--Bacillales--Paenibacillaceae--Brevibacillus	29	6	0.781013	0	0	0.00219922
7.18987	0	0.139085	1	12	Bacteria--Actinobacteria--Thermoleophilia--Solirubrobacterales	1	2	0.690506	0	0	0.0161919
1	0	1	8	1	Fungi--Ascomycota--Dothideomycetes--Pleosporales--Pleosporaceae--Alternaria--Alternaria_japonica	246	8	1	0	1	9.33566e-05
1	0	1	1	1	Bacteria--Actinobacteria--Actinobacteria1--Actinomycetales--Nocardioidaceae	1	1	1	0	0	0.00751776
4.83544	0	0.206806	1	10	Bacteria--Acidobacteria--Solibacteres--Solibacterales	1	2	0.808228	0	0	0.00492809
1	0	1	1	1	Bacteria--Proteobacteria--Deltaproteobacteria--Myxococcales--Polyangiaceae	1	1	1	0	0	0.00248476
3.87342	0	0.25817	1	9	Bacteria--Proteobacteria--Betaproteobacteria--Burkholderiales--Oxalobacteraceae	45	20	0.856329	0	0	0.00119538
3.78481	0.0275016	0.264214	2	8	Bacteria--Actinobacteria--Rubrobacteria--Rubrobacterales--Rubrobacteraceae	2	4	0.860759	1082	0.5	0.0785859
1	0	1	1	1	Bacteria--Acidobacteria--Acidobacteria-6--iii1-15	1	1	1	0	0	0.00257853
3.87342	0	0.25817	1	9	Bacteria--Proteobacteria--Alphaproteobacteria--Sphingomonadales--Erythrobacteraceae	1	20	0.856329	0	0	0.0100507
3.97468	0.00552348	0.251592	2	9	Bacteria--Verrucomicrobia--Pedosphaerae--Pedosphaerales	2	7	0.851266	168	0.545455	0.0378052
2.67797	0.00201126	0.373418	5	6	Fungi--Basidiomycota	92	18.6	0.916102	300	0.704	0.00167861
3.08861	0.294066	0.32377	11	8	Bacteria--Acidobacteria--Solibacteres--Solibacterales	15	3.27273	0.89557	7470	0.162338	0.0016089
2.40678	0.0137876	0.415493	9	5	Fungi--Basidiomycota--Agaricomycetes--Thelephorales--Thelephoraceae--unidentified--unidentifiedcross74--unculturedTomentella	74	11.6667	0.929661	1406	0.507937	0.000148265
2.71186	0.00171709	0.36875	4	6	Fungi--Basidiomycota--unidentified--unidentifiedcross63--unidentified1--unidentified2--unidentified3--unculturedBasidiomycota	32	17.75	0.914407	228	0.67	0.000203653
2.13559	0.0588185	0.468254	17	5	Fungi--Basidiomycota--Agaricomycetes--Agaricales--Marasmiaceae	167	9	0.94322	4862	0.380952	4.01477e-05
1	0	1	1	1	Archaea--Crenarchaeota--Thaumarchaeota--Nitrososphaerales--Nitrososphaeraceae--Candidatus Nitrososphaera--gargensis	5	1	1	0	0	0.00558396
2.23729	0.0920196	0.44697	14	6	Fungi--Ascomycota--unidentified--unidentifiedcross110--unidentified1--unidentified2--unidentified3--Ascomycota_sp_WP_2010	184	12.2857	0.938136	5498	0.389163	2.70486e-05
1	0	1	1	1	Bacteria--Proteobacteria--Deltaproteobacteria--Myxococcales	17	1	1	0	0	0.00544154
1	0	1	1	1	Bacteria--Acidobacteria--Chloracidobacteria--RB41	2	1	1	0	0	0.0576702
1	0	1	1	1	Fungi	36	1	1	0	0	0.00191203
5.34177	0	0.187204	1	11	Bacteria--Proteobacteria--Gammaproteobacteria--Alteromonadales--Alteromonadaceae--Cellvibrio	7	7	0.782911	0	0	0.00477158
0	0	0	0	0	Bacteria--Bacteroidetes--Saprospirae--Saprospirales--Chitinophagaceae--Segetibacter	5	0	Infinity	0	0	0.00106634
4.26582	0.0896895	0.234421	5	10	Bacteria--Actinobacteria--Rubrobacteria--Rubrobacterales--Rubrobacteraceae--Rubrobacter	4	3.6	0.836709	3216	0.288889	0.550725
3.8481	0.0253165	0.259868	2	9	Bacteria--Proteobacteria--Alphaproteobacteria--Sphingomonadales--Sphingomonadaceae--Kaistobacter	2	10.5	0.857595	382	0.5	0.00738657
4.32911	0.097371	0.230994	2	9	Bacteria--Bacteroidetes--Saprospirae--Saprospirales--Chitinophagaceae	7	4	0.833544	1184	0.5	0.00219608
4.58228	0	0.218232	1	9	Bacteria--Proteobacteria--Alphaproteobacteria--Sphingomonadales--Sphingomonadaceae--Kaistobacter	1	6	0.820886	0	0	0.0314171
2.30508	0.0257768	0.433824	12	6	Fungi--Chytridiomycota--Chytridiomycetes--Spizellomycetales--Spizellomycetaceae--Gaertneriomyces--Gaertneriomyces_semiglobifer	161	14.1667	0.934746	2424	0.454023	5.49182e-05
4.05063	0.0253165	0.246875	2	9	Bacteria--Proteobacteria--Deltaproteobacteria--Myxococcales	53	6	0.847468	328	0.5	0.00142154
2.64407	0.00216937	0.378205	4	6	Fungi--Ascomycota--Sordariomycetes--Hypocreales--Hypocreaceae--Trichoderma	74	18.75	0.917797	302	0.657407	0.000287115
1	0	1	1	1	Bacteria--Planctomycetes--OM190--CL500-15	1	1	1	0	0	0.002704
1	0	1	1	1	Bacteria--Actinobacteria--Rubrobacteria--Rubrobacterales--Rubrobacteraceae	1	1	1	0	0	0.0266013
3.05085	0	0.327778	1	6	Bacteria--Proteobacteria--Deltaproteobacteria--Myxococcales	28	19	0.897458	0	0	0.00312917
4.72152	0	0.211796	1	10	Bacteria--Firmicutes--Bacilli--Bacillales	1	5	0.813924	0	0	0.00657756
1.89831	0.174225	0.526786	16	4	Fungi--Basidiomycota--unidentified--unidentifiedcross139--unidentified1--unidentified2--unidentified3--unculturedBasidiomycota	197	11.6875	0.955085	7362	0.314338	5.32688e-05
1	0	1	8	1	Fungi--Ascomycota--Eurotiomycetes--Eurotiales--Trichocomaceae	246	8	1	0	1	0
5.25424	0	0.190323	1	7	Fungi--Ascomycota--Dothideomycetes--Pleosporales--Pleosporaceae	11	2	0.787288	0	0	0.0425885
4.58228	0	0.218232	1	9	Bacteria--Chloroflexi--Thermomicrobia--JG30-KF-CM45	2	6	0.820886	0	0	0.0077548
2.75949	0.430224	0.362385	7	7	Bacteria--Actinobacteria--Thermoleophilia--Gaiellales--Gaiellaceae	9	7.42857	0.912025	8420	0.169173	0.00255018
1	0	1	1	1	Bacteria--Acidobacteria--Acidobacteria-6--iii1-15	1	1	1	0	0	0.0132664
2.0339	0.0935941	0.491667	20	5	Fungi	185	8.5	0.948305	6970	0.357143	0
2.44068	0.0167936	0.409722	6	4	Fungi--Basidiomycota--Agaricomycetes--Agaricales--Cortinariaceae--Cortinarius--Cortinarius_sp.	132	15.1667	0.927966	1566	0.505952	8.16569e-05
1.57143	0.809524	0.636364	4	3	Bacteria--Proteobacteria--Deltaproteobacteria--Myxococcales	8	1.5	0.857143	34	0.25	0.0060308
3.21519	0.172528	0.311024	7	8	Bacteria--Actinobacteria--Rubrobacteria--Rubrobacterales--Rubrobacteraceae--Rubrobacter	7	4	0.889241	4486	0.230769	0.150206
4.83544	0	0.206806	1	10	Bacteria--Actinobacteria--MB-A2-108--0319-7L14	1	2	0.808228	0	0	0.00357877
2.67797	0.00282438	0.373418	5	6	Fungi--Basidiomycota--Agaricomycetes--Agaricales--Marasmiaceae--Armillaria--Armillaria_mellea	86	15.4	0.916102	306	0.576	8.0874e-05
5.34177	0	0.187204	1	11	Bacteria--Bacteroidetes--Cytophagia--Cytophagales--Cytophagaceae	1	7	0.782911	0	0	0.0421888
2.20339	0.0468092	0.453846	15	5	Fungi--Ascomycota--Eurotiomycetes	182	9.8	0.939831	3946	0.419048	0
1	0	1	8	1	Fungi--Ascomycota--Saccharomycetes--Saccharomycetales--Incertae_sedis--Incertae_sediscross37--Candida	246	8	1	0	1	0
3.87342	0	0.25817	1	9	Bacteria--Bacteroidetes--Saprospirae--Saprospirales--Chitinophagaceae	1	20	0.856329	0	0	0.0290525
4	0.003779	0.25	2	9	Bacteria--Actinobacteria--Thermoleophilia--Gaiellales--Gaiellaceae	3	8	0.85	236	0.636364	0.00703342
1	0	1	8	1	Fungi	246	8	1	0	1	0
3.60759	0.161125	0.277193	6	9	Bacteria--Actinobacteria--Actinobacteria1--Actinomycetales--Intrasporangiaceae--Phycicoccus	7	6	0.86962	5804	0.25	0.00803229
3.72152	0.0253165	0.268707	2	8	Bacteria--Acidobacteria--Acidobacteria-6--iii1-15--mb2424	2	4	0.863924	276	0.5	0.00605085
2.42857	0.285714	0.411765	2	4	Fungi--Ascomycota--Sordariomycetes--Hypocreales--Incertae_sedis--Incertae_sediscross69--Stachybotrys	22	1.5	0.642857	12	0.5	0.00159756
5.34177	0	0.187204	1	11	Bacteria--Proteobacteria--Betaproteobacteria--Burkholderiales--Alcaligenaceae	1	7	0.782911	0	0	0.0627526
1	0	1	1	1	Bacteria--Proteobacteria--Betaproteobacteria--Burkholderiales--Comamonadaceae--Ramlibacter	1	1	1	0	0	0.0263361
2.64407	0.00299982	0.378205	6	6	Fungi--Basidiomycota--unidentified--unidentifiedcross41--unidentified1--unidentified2--unidentified3--unculturedBasidiomycota	90	18	0.917797	446	0.68	0.000188687
5.03797	0	0.198492	1	10	Bacteria--Firmicutes--Bacilli--Bacillales--Bacillaceae--Bacillus	1	2	0.798101	0	0	0.0464646
3.32203	0.0666277	0.30102	2	5	Fungi--Basidiomycota--unidentified--unidentifiedcross113--unidentified1--unidentified2--unidentified3--unculturedBasidiomycota	78	6.5	0.883898	3932	0.5	0.0109446
3.87342	0	0.25817	1	9	Bacteria--Actinobacteria--Thermoleophilia--Solirubrobacterales	1	20	0.856329	0	0	0.00895229
1	0	1	1	1	Bacteria--Planctomycetes--Planctomycetia--B97	1	1	1	0	0	0.00549415
3.05085	0	0.327778	1	6	Bacteria--Proteobacteria--Deltaproteobacteria--Myxococcales	1	19	0.897458	0	0	0.00184472
6.20253	0.0253165	0.161224	2	11	Bacteria--Proteobacteria--Alphaproteobacteria--Rhizobiales--Rhizobiaceae--Rhizobium--leguminosarum	2	2	0.739873	302	0.5	0.00331611
3.73418	0.0686061	0.267797	5	9	Bacteria--Planctomycetes--Planctomycetia--Pirellulales--Pirellulaceae	5	5.8	0.863291	2484	0.3	0.0239371
1	0	1	1	1	Bacteria--Proteobacteria--Deltaproteobacteria--Myxococcales	1	1	1	0	0	0.0641775
6.94937	0.0253165	0.143898	2	13	Bacteria--Verrucomicrobia--Spartobacteria--Chthoniobacterales--Chthoniobacteraceae	2	1.5	0.702532	1058	0.5	0.0120967
3.87342	0	0.25817	1	9	Bacteria--Actinobacteria--Thermoleophilia--Gaiellales--Gaiellaceae	1	20	0.856329	0	0	0.0116664
2.42857	0	0.411765	1	4	Bacteria--Proteobacteria--Gammaproteobacteria--Xanthomonadales--Xanthomonadaceae	2	4	0.642857	0	0	0.00163588
4.58228	0	0.218232	1	10	Archaea--Crenarchaeota--Thaumarchaeota--Nitrososphaerales--Nitrososphaeraceae--Candidatus Nitrososphaera--gargensis	1	3	0.820886	0	0	0.00744983
3.22034	0	0.310526	1	7	Bacteria--Actinobacteria--Actinobacteria1--Actinomycetales--Pseudonocardiaceae--Amycolatopsis	7	14	0.888983	0	0	0.00131634
2.0678	0.0984954	0.483607	19	5	Fungi--Basidiomycota--Agaricomycetes--Boletales--Sclerodermataceae--Scleroderma--unculturedfungus	213	8.36842	0.94661	6472	0.350877	4.03425e-05
4.27119	0.0338983	0.234127	2	6	Fungi--Basidiomycota--Agaricomycetes	79	1.5	0.836441	1968	0.5	0.00479982
2.94915	0.000273322	0.33908	2	6	Fungi--Basidiomycota--Agaricomycetes--Russulales--Russulaceae	14	17	0.902542	28	0.8	0.000486406
1	0	1	1	1	Bacteria--Firmicutes--Bacilli--Bacillales--Bacillaceae--Bacillus	1	1	1	0	0	0.00926792
3.87342	0	0.25817	1	9	Bacteria--Gemmatimonadetes--Gemm-1	14	20	0.856329	0	0	0.00164866
2.0339	0.115839	0.491667	20	5	Fungi--Ascomycota--Eurotiomycetes--Eurotiales--Trichocomaceae--Paecilomyces--Paecilomyces_lilacinus	210	8.2	0.948305	7394	0.342857	2.6999e-05
1	0	1	1	1	Bacteria--Actinobacteria--MB-A2-108--0319-7L14	19	1	1	0	0	0.00183428
4.39241	0.107459	0.227666	6	10	Bacteria--Actinobacteria--Rubrobacteria--Rubrobacterales--Rubrobacteraceae--Rubrobacter	6	2.33333	0.83038	3454	0.222222	0.0356402
6.20253	0.0499838	0.161224	2	12	Bacteria--Actinobacteria--Thermoleophilia--Solirubrobacterales	2	2	0.739873	760	0.5	0.00895892
5.05063	0.0765444	0.197995	3	11	Archaea--Crenarchaeota--Thaumarchaeota--Nitrososphaerales--Nitrososphaeraceae--Candidatus Nitrososphaera--SCA1170	12	4.33333	0.797468	3206	0.37037	0.00238966
2.44068	0.0124374	0.409722	8	5	Fungi--Ascomycota--Eurotiomycetes--Eurotiales--Trichocomaceae--unidentified--unidentifiedcross101--unculturedPenicillium	116	11.5	0.927966	1104	0.5	9.5742e-05
4	0.003779	0.25	2	9	Bacteria--Chloroflexi--Anaerolineae--GCA004	78	8	0.85	236	0.636364	0.00209358
1	0	1	1	1	Bacteria--Actinobacteria--Actinobacteria1--Micrococcales	1	1	1	0	0	0.0068414
3.53165	0.0327998	0.283154	2	7	Bacteria--Bacteroidetes--Cytophagia--Cytophagales--Cytophagaceae	2	11	0.873418	1104	0.5	0.0285401
3.8481	0.0253165	0.259868	2	9	Bacteria--Chloroflexi--Anaerolineae--SBR1031--SJA-101	30	10.5	0.857595	382	0.5	0.0015254
2.81356	0.00113507	0.355422	3	5	Fungi--Basidiomycota--Agaricomycetes--Agaricales	30	12.3333	0.909322	130	0.708333	0.000217347
1	0	1	8	1	Fungi--Basidiomycota--Agaricomycetes--Agaricales--Agaricaceae--unidentified--unidentifiedcross114--unculturedTulostoma	246	8	1	0	1	6.66882e-05
1	0	1	8	1	Fungi--Basidiomycota	246	8	1	0	1	0
1	0	1	1	1	Bacteria--Chloroflexi--Chloroflexi1--AKIW781	1	1	1	0	0	0.0031395
2.20339	0.130466	0.453846	15	6	Fungi--Basidiomycota--Agaricomycetes--Boletales--Sclerodermataceae--Scleroderma--Scleroderma_sp.	206	11.2	0.939831	7068	0.351724	2.64481e-05
1	0	1	1	1	Bacteria--Actinobacteria--Thermoleophilia--Solirubrobacterales--Solirubrobacteraceae	1	1	1	0	0	0.0076523
5.37975	0	0.185882	1	11	Bacteria--Proteobacteria--Deltaproteobacteria--Myxococcales--Polyangiaceae	34	6	0.781013	0	0	0.00131522
3.87342	0	0.25817	1	9	Bacteria--Chloroflexi--Ellin6529	1	20	0.856329	0	0	0.0225488
4.27848	0.00582217	0.233728	2	9	Bacteria--Proteobacteria--Betaproteobacteria--MND1	39	5.5	0.836076	100	0.5625	0.00144216
2.84746	0.0338983	0.35119	2	5	Bacteria--Actinobacteria--Thermoleophilia--Gaiellales--Gaiellaceae	2	8.5	0.907627	554	0.5	0.00203177
2.0678	0.0494763	0.483607	12	4	Fungi--Basidiomycota--Agaricomycetes--Agaricales--Amanitaceae--Amanita	155	14.8333	0.94661	4738	0.419192	4.02849e-05
1	0	1	1	1	Bacteria--Actinobacteria--Thermoleophilia--Solirubrobacterales	1	1	1	0	0	0.0105509
1.85714	0.47619	0.538462	2	3	Bacteria--Proteobacteria--Alphaproteobacteria--Sphingomonadales--Sphingomonadaceae	2	3	0.785714	20	0.5	0.0321952
1	0	1	1	1	Bacteria--Actinobacteria--Thermoleophilia--Gaiellales--Gaiellaceae	1	1	1	0	0	0.00131564
1	0	1	1	1	Bacteria--Proteobacteria--Deltaproteobacteria--Myxococcales	1	1	1	0	0	0.00207647
4.07595	0	0.245342	1	9	Bacteria--Acidobacteria--Acidobacteria-6--iii1-15	1	11	0.846203	0	0	0.0252244
3.38983	0	0.295	1	5	Fungi	11	11	0.880508	0	0	0.00734279
1	0	1	1	1	Bacteria--Acidobacteria--Acidobacteria-6--iii1-15	1	1	1	0	0	0.00373787
1	0	1	8	1	Fungi--Basidiomycota	246	8	1	0	1	0
1	0	1	1	1	Bacteria--Chloroflexi--TK10--B07_WMSP1	1	1	1	0	0	0.00296649
3.87342	0	0.25817	1	9	Bacteria--Actinobacteria--Actinobacteria1--Actinomycetales--Microbacteriaceae--Agromyces	2	20	0.856329	0	0	0.0130595
2.10169	0.0498202	0.475806	11	4	Fungi--Ascomycota--Eurotiomycetes--Chaetothyriales--Herpotrichiellaceae	177	14.9091	0.944915	4334	0.421488	3.99459e-05
2.0678	0.140214	0.483607	19	5	Fungi--Ascomycota--Dothideomycetes--Pleosporales--Pleosporaceae	177	8.21053	0.94661	8288	0.343358	4.09688e-05
1	0	1	2	1	Fungi--Ascomycota--Dothideomycetes--Pleosporales--Pleosporaceae--Pyrenophora	246	2	1	0	1	0
2.67797	0.00201126	0.373418	5	6	Fungi--Ascomycota--unidentified--unidentifiedcross147--unidentified1--unidentified2--unidentified3--unculturedPezizomycotina	69	18.6	0.916102	300	0.704	9.51621e-05
1	0	1	1	1	Bacteria--Firmicutes--Bacilli--Bacillales--Thermoactinomycetaceae	51	1	1	0	0	0.00927182
2.88136	0.000259638	0.347059	2	6	Bacteria--Acidobacteria--Chloracidobacteria--RB41--Ellin6075	2	17.5	0.905932	44	0.75	0.000874899
2.94915	0.000273322	0.33908	2	6	Bacteria--Proteobacteria--Deltaproteobacteria--Myxococcales--Polyangiaceae	31	17	0.902542	28	0.8	0.00262095
1	0	1	1	1	Bacteria--Acidobacteria--Acidobacteria-6--iii1-15	1	1	1	0	0	0.00229591
1	0	1	2	1	Fungi--Basidiomycota--unidentified--unidentifiedcross104--unidentified1--unidentified2--unidentified3--unculturedBasidiomycota	246	2	1	0	1	0.000146698
3.59494	0.246024	0.278169	3	9	Bacteria--Proteobacteria--Gammaproteobacteria--Xanthomonadales--Sinobacteraceae	3	9.33333	0.870253	4002	0.333333	0.0043601
4.07595	0.00261639	0.245342	2	8	Bacteria--Proteobacteria--Gammaproteobacteria--Xanthomonadales--Sinobacteraceae	2	3	0.846203	88	0.666667	0.0019104
2.27119	0.025184	0.440299	7	4	Fungi--Basidiomycota--Agaricomycetes--Agaricales--Cortinariaceae--Cortinarius--Cortinarius_sp.	108	15.7143	0.936441	2288	0.459821	9.47436e-05
4.43038	0	0.225714	1	9	Bacteria--Acidobacteria--Acidobacteria-6--iii1-15	1	5	0.828481	0	0	0.00974189
3.01695	0	0.331461	1	6	Bacteria--Proteobacteria--Gammaproteobacteria--Xanthomonadales--Sinobacteraceae--Steroidobacter	1	20	0.899153	0	0	0.00334381
2.13559	0.0477595	0.468254	10	4	Fungi--Ascomycota--unidentified--unidentifiedcross127--unidentified1--unidentified2--unidentified3--unculturedPezizomycotina	133	14.7	0.94322	3840	0.415152	5.33609e-05
5.24051	0.0746511	0.190821	3	10	Bacteria--Proteobacteria--Alphaproteobacteria--Rhizobiales--Bradyrhizobiaceae	18	1.66667	0.787975	898	0.333333	0.00212781
3.05085	0	0.327778	1	6	Bacteria--Gemmatimonadetes--Gemmatimonadetes1--C114	1	19	0.897458	0	0	0.00127777
2.88608	0.606683	0.346491	20	8	Bacteria--Proteobacteria--Deltaproteobacteria--Syntrophobacterales--Syntrophobacteraceae	20	1.75	0.905696	10708	0.0625	0.148025
7.93671	0	0.125997	1	14	Bacteria--Actinobacteria--Thermoleophilia--Solirubrobacterales--Solirubrobacteraceae	1	2	0.653165	0	0	0.00575047
5.25316	0	0.190361	1	11	Bacteria--Bacteroidetes--Cytophagia--Cytophagales--Cytophagaceae	1	5	0.787342	0	0	0.00451115
4.70886	0	0.212366	1	9	unclassified6	1	2	0.814557	0	0	0.0166172
0	0	0	0	0	Bacteria--Proteobacteria--Deltaproteobacteria--Myxococcales--Haliangiaceae	5	0	Infinity	0	0	0.00102986
2.14286	0.285714	0.466667	2	4	Fungi	38	2.5	0.714286	12	0.5	0.0034463
8.1519	0	0.122671	1	14	NA	1	2	0.642405	0	0	69.19
2.88136	0.000394126	0.347059	3	6	Bacteria--Firmicutes--Bacilli--Bacillales--Thermoactinomycetaceae	61	18.6667	0.905932	36	0.84127	0.00563421
1	0	1	8	1	Fungi	246	8	1	0	1	2.66727e-05
1	0	1	1	1	Bacteria--Nitrospirae--Nitrospira--Nitrospirales--Nitrospiraceae--Nitrospira1	1	1	1	0	0	0.024684
3.28571	0	0.304348	1	5	Bacteria--Actinobacteria--Acidimicrobiia--Acidimicrobiales	1	2	0.428571	0	0	0.00598355
5.08861	0	0.196517	1	10	Bacteria--Proteobacteria--Alphaproteobacteria--Rhizobiales--Rhodobiaceae--Afifella	1	3	0.79557	0	0	0.00975999
2.13559	0.0376277	0.468254	10	4	Fungi--Basidiomycota--Agaricomycetes--Thelephorales--Thelephoraceae--unidentified--unidentifiedcross87--unculturedTomentella	108	15.5	0.94322	3632	0.439394	5.43142e-05
1	0	1	1	1	Fungi--Ascomycota--Pezizomycetes--Pezizales--Pezizaceae--Peziza	93	1	1	0	0	0.00149252
3.35593	0.0338983	0.29798	2	5	Bacteria--Proteobacteria--Deltaproteobacteria--Myxococcales	34	6	0.882203	1968	0.5	0.0121944
3	0	0.333333	1	5	Fungi--Basidiomycota--unidentified--unidentifiedcross100--unidentified1--unidentified2--unidentified3--unculturedBasidiomycota	1	2	0.5	0	0	0.0180046
3.64557	0.0606165	0.274306	4	9	Bacteria--Verrucomicrobia--Pedosphaerae--Pedosphaerales--OPB35	5	6.5	0.867722	1240	0.323529	0.0121273
2.88136	0	0.347059	1	5	Bacteria--Actinobacteria--Thermoleophilia--Gaiellales--Gaiellaceae	1	16	0.905932	0	0	0.00128755
4.07595	0	0.245342	1	9	Bacteria--Verrucomicrobia--Pedosphaerae--Pedosphaerales--OPB35	1	11	0.846203	0	0	0.00488934
2.74576	0.00154135	0.364198	3	5	Bacteria--Proteobacteria--Gammaproteobacteria--Enterobacteriales--Enterobacteriaceae	54	13.6667	0.912712	150	0.745098	0.00536975
3.59494	0.0891089	0.278169	6	8	Archaea--Crenarchaeota--Thaumarchaeota--Nitrososphaerales--Nitrososphaeraceae--Candidatus Nitrososphaera--gargensis	6	2.66667	0.870253	1636	0.238095	0.0303317
0	0	0	0	0	Bacteria--Planctomycetes--OM190--agg27	1	0	Infinity	0	0	0.00477656
5.98734	0.0499838	0.167019	2	12	Bacteria--Firmicutes--Bacilli--Bacillales	2	2.5	0.750633	2112	0.5	0.0264305
2.33898	0.0209758	0.427536	11	6	Fungi--Ascomycota--Eurotiomycetes--Eurotiales--Trichocomaceae--Aspergillus	157	14.7273	0.933051	1984	0.473354	3.9744e-05
1	0	1	1	1	Bacteria--Firmicutes--Bacilli--Bacillales	1	1	1	0	0	0.00129533
2.40678	0.0103747	0.415493	9	6	Fungi--Basidiomycota--Ustilaginomycetes--Ustilaginales--Ustilaginaceae--Ustilago--Ustilago_bullata	115	16	0.929661	1280	0.517241	0.000162864
1	0	1	1	1	Bacteria--Actinobacteria--Actinobacteria1--Actinomycetales	1	1	1	0	0	0.00180883
3.38983	0	0.295	1	5	Fungi--Ascomycota--Dothideomycetes--Pleosporales--Pleosporaceae	13	11	0.880508	0	0	0.316105
2.91525	0.000212928	0.343023	2	6	Fungi	41	17.5	0.904237	34	0.785714	0.000174972
4.32911	0.0207148	0.230994	3	10	Bacteria--Actinobacteria--Rubrobacteria--Rubrobacterales--Rubrobacteraceae--Rubrobacter	2	3.66667	0.833544	148	0.380952	0.0337627
1	0	1	1	1	Bacteria--Actinobacteria--Actinobacteria1--Actinomycetales--Micrococcaceae	1	1	1	0	0	0.00909991
2.42857	0	0.411765	1	4	Bacteria--Actinobacteria--Acidimicrobiia--Acidimicrobiales--AKIW874	1	4	0.642857	0	0	0.0120489
4.35443	0.214216	0.229651	7	10	Archaea--Crenarchaeota--Thaumarchaeota--Nitrososphaerales--Nitrososphaeraceae--Candidatus Nitrososphaera	7	1.42857	0.832278	3354	0.142857	0.0325618
1	0	1	1	1	Bacteria--Chloroflexi--Anaerolineae--SBR1031--SJA-101	1	1	1	0	0	0.0125295
5.37975	0	0.185882	1	11	Bacteria--Proteobacteria--Gammaproteobacteria--Pseudomonadales--Pseudomonadaceae--Pseudomonas	1	6	0.781013	0	0	0.00306902
4.33898	0	0.230469	1	6	Fungi--Basidiomycota--unidentified--unidentifiedcross75--unidentified1--unidentified2--unidentified3--unculturedBasidiomycota	46	2	0.833051	0	0	0.00865033
1	0	1	2	1	Fungi--Basidiomycota	246	2	1	0	1	0

## Sheet: Bs_AF
Table S7. Co-occurrence network parameters of rhizospheric fungal-prokaryotic communities of cereals (barely and durum wheat) and legumes (chickpea and faba bean) crops in Agroforestry (AF) and sole cropping (SC) systems. Bs, bulk soil; Ba, barely; Dw, durum wheat; Cp, chickpeas; Fb, Faba bean
Average Shortest Path Length	Betweenness Centrality	Closeness Centrality	degree	Eccentricity	lineage	neg degree	Neighborhood Connectivity	Radiality	Stress	Topological Coefficient	P value Corrected
1	0	1	3	1	Fungi	338	3	1	0	1	2.77329e-05
2.95918	0.000698089	0.337931	2	4	Bacteria--Proteobacteria--Deltaproteobacteria--Myxococcales	21	10	0.884754	14	0.75	0.00281886
2.87755	0.00913558	0.347518	5	4	Bacteria--Chloroflexi--Chloroflexi1--AKIW781	90	6.4	0.889556	268	0.490909	0.00209521
1	0	1	1	1	Bacteria--Actinobacteria--MB-A2-108--0319-7L14	19	1	1	0	0	0.00183428
1.81633	0.236938	0.550562	16	3	Fungi	204	5.25	0.951981	3660	0.163462	0.000249667
2.63265	0.00812044	0.379845	3	4	Bacteria--Actinobacteria--Actinobacteria1--Actinomycetales--Pseudonocardiaceae--Amycolatopsis	35	10.6667	0.903962	154	0.508772	0.00209666
2.46939	0.00975783	0.404959	4	4	Fungi--Basidiomycota--Agaricomycetes--Agaricales--Amanitaceae--Amanita	155	11.75	0.913565	404	0.5375	4.02849e-05
1	0	1	3	1	Fungi--Basidiomycota--unidentified--unidentifiedcross12--unidentified1--unidentified2--unidentified3--unculturedBasidiomycota	338	3	1	0	1	0
1	0	1	3	1	Fungi	338	3	1	0	1	0
1	0	1	1	1	Bacteria--Proteobacteria--Deltaproteobacteria--Myxococcales	17	1	1	0	0	0.00544154
2.79592	0	0.357664	1	4	Bacteria--Firmicutes--Bacilli--Bacillales--Bacillaceae--Bacillus	56	16	0.894358	0	0	0.00117896
2.7551	0.000217647	0.362963	2	5	Fungi--Basidiomycota--unidentified--unidentifiedcross44--unidentified1--unidentified2--unidentified3--unculturedBasidiomycota	67	15.5	0.896759	8	0.90625	0.00027087
2.38776	0.00739665	0.418803	4	3	Fungi--Basidiomycota--Agaricomycetes--Cantharellales--Clavulinaceae	95	14.5	0.918367	368	0.613636	0.000203093
1.81633	0.227556	0.550562	17	4	Fungi--Ascomycota--Sordariomycetes--Hypocreales--unidentified--unidentifiedcross55--unidentified1--unculturedHypocreales	223	5.41176	0.951981	3776	0.176471	0
2.06122	0.132998	0.485149	11	4	Fungi--Basidiomycota--Agaricomycetes--Boletales--Sclerodermataceae--Scleroderma--Scleroderma_sp.	206	6	0.937575	2344	0.2	5.50862e-05
2.67347	0.00104399	0.374046	2	4	Fungi--Basidiomycota--Agaricomycetes--Thelephorales--Thelephoraceae--unidentified--unidentifiedcross87--unculturedTomentella	108	13.5	0.901561	42	0.735294	5.43142e-05
5.32258	0.0640876	0.187879	3	11	Archaea--Crenarchaeota--Thaumarchaeota--Nitrososphaerales--Nitrososphaeraceae--Candidatus Nitrososphaera--SCA1170	12	3.66667	0.759857	3714	0.380952	0.00238966
2.14286	0.166634	0.466667	10	3	Fungi--Basidiomycota--Agaricomycetes--Agaricales--Marasmiaceae--Armillaria--Armillaria_mellea	217	7.2	0.932773	2484	0.281818	2.71552e-05
2.55102	0.022217	0.392	4	4	Fungi--Basidiomycota--unidentified--unidentifiedcross76--unidentified1--unidentified2--unidentified3--unculturedBasidiomycota	61	8.75	0.908764	472	0.3875	0.000464091
2.38776	0.00739665	0.418803	4	3	Fungi--Basidiomycota--unidentified--unidentifiedcross176--unidentified1--unidentified2--unidentified3--unculturedBasidiomycota	132	14.5	0.918367	368	0.613636	8.16499e-05
2.30612	0.0487811	0.433628	7	4	Fungi--Ascomycota	202	9.14286	0.923169	1254	0.387755	5.48722e-05
2.46939	0.00296932	0.404959	3	4	Fungi--Basidiomycota	70	15.6667	0.913565	154	0.698413	0.00182462
2.5102	0.0246791	0.398374	6	4	Fungi--Basidiomycota--Agaricomycetes--Russulales--Russulaceae--Russula	170	8.33333	0.911164	760	0.431373	8.06446e-05
1.93878	0.127574	0.515789	14	4	Fungi--Basidiomycota	184	6.28571	0.944778	2748	0.211429	0
2.55102	0.0185848	0.392	4	4	Bacteria--Proteobacteria--Gammaproteobacteria--Enterobacteriales--Enterobacteriaceae	68	9.75	0.908764	386	0.4375	0.00142884
2.95918	0	0.337931	1	4	Bacteria--Gemmatimonadetes--Gemmatimonadetes1	24	14	0.884754	0	0	0.00112825
5.26882	0.125292	0.189796	6	10	Bacteria--Proteobacteria--Deltaproteobacteria--Myxococcales	74	1.33333	0.762843	3316	0.166667	0.00211132
3.4898	0	0.28655	1	5	Bacteria--Firmicutes--Bacilli--Bacillales--Bacillaceae--Bacillus	17	5	0.853541	0	0	0.0016689
3.22581	0.343622	0.31	17	8	Bacteria--Cyanobacteria--Nostocophycideae--Nostocales--Nostocaceae	94	2.41176	0.876344	12632	0.117647	0.00601035
3.09677	0.514051	0.322917	18	8	Bacteria--Proteobacteria--Deltaproteobacteria--Syntrophobacterales--Syntrophobacteraceae	20	2.22222	0.883513	17986	0.0873016	0.148025
4.08602	0	0.244737	1	9	Bacteria--Actinobacteria--Thermoleophilia--Gaiellales--Gaiellaceae	1	18	0.828554	0	0	0.0116664
1	0	1	3	1	Fungi--Basidiomycota--Agaricomycetes--Agaricales--Cortinariaceae--Inocybe--Inocybe_pseudohiulca	338	3	1	0	1	4.16066e-05
5.01075	0.0843852	0.199571	4	10	Bacteria--Proteobacteria--Deltaproteobacteria--Myxococcales	8	1.5	0.77718	2570	0.25	0.0060308
6	0	0.166667	1	11	Bacteria--Proteobacteria--Alphaproteobacteria--Sphingomonadales--Sphingomonadaceae	2	4	0.722222	0	0	0.0321952
1.97959	0.275159	0.505155	14	3	Fungi--Basidiomycota	203	5.85714	0.942377	3614	0.220779	5.40867e-05
2.26531	0.0466951	0.441441	7	3	Fungi--Basidiomycota--Agaricomycetes--Boletales--Hygrophoropsidaceae--Tapinella--Tapinella_panuoides	195	9.42857	0.92557	1154	0.383117	0.000260875
2.5102	0.00173946	0.398374	2	4	Fungi--Basidiomycota--Agaricomycetes--Agaricales	30	16.5	0.911164	86	0.738095	0.000217347
4.68817	0.164095	0.213303	6	10	Archaea--Crenarchaeota--Thaumarchaeota--Nitrososphaerales--Nitrososphaeraceae--Candidatus Nitrososphaera	7	1.5	0.795102	4524	0.166667	0.0325618
5.6129	0.0631136	0.178161	2	11	Bacteria--Bacteroidetes--Saprospirae--Saprospirales--Chitinophagaceae	2	4	0.743728	1710	0.5	0.00533037
3.12245	0	0.320261	1	4	Bacteria--Firmicutes--Bacilli--Bacillales--Bacillaceae--Bacillus	33	10	0.87515	0	0	0.00151907
2.95918	0	0.337931	1	4	Bacteria--Actinobacteria--Actinobacteria1--Actinomycetales--Intrasporangiaceae--Phycicoccus	28	14	0.884754	0	0	0.00104311
1	0	1	1	1	Fungi--Ascomycota--unidentified--unidentifiedcross108--unidentified1--unidentified2--unidentified3--unculturedAscomycota	64	1	1	0	0	0.000591026
2.02041	0.229026	0.494949	13	3	Fungi--Basidiomycota--Agaricomycetes--Agaricales--Cortinariaceae--Gymnopilus	226	6.15385	0.939976	3220	0.234266	6.90261e-05
2.5102	0.0498005	0.398374	5	4	Fungi--Ascomycota--Eurotiomycetes--Chaetothyriales--Herpotrichiellaceae--Cladophialophora--Cladophialophora_devriesii	124	7.2	0.911164	914	0.344444	6.86292e-05
4.21505	0	0.237245	1	9	Bacteria--Actinobacteria--Actinobacteria1--Actinomycetales--Pseudonocardiaceae--Saccharopolyspora--hirsuta	18	17	0.821386	0	0	0.0018126
2.42857	0.00583462	0.411765	4	4	Fungi--Basidiomycota	160	13.5	0.915966	260	0.595238	6.85418e-05
4.82796	0.042777	0.207127	3	10	Fungi--Ascomycota--unidentified--unidentifiedcross94--unidentified1--unidentified2--unidentified3	55	3	0.787336	1582	0.333333	0.000819462
3	0	0.333333	1	4	Bacteria--Actinobacteria--Thermoleophilia--Solirubrobacterales	1	13	0.882353	0	0	0.00109457
2.63265	0.0152073	0.379845	5	5	Fungi--Basidiomycota--Agaricomycetes--Thelephorales--Thelephoraceae--unidentified--unidentifiedcross1	161	9.2	0.903962	512	0.5125	5.37207e-05
2.38776	0.0130799	0.418803	5	4	Fungi--Ascomycota--Pezizomycetes--Pezizales--Pyronemataceae--unidentified--unidentifiedcross88--unculturedGeopora	152	11.4	0.918367	436	0.495238	5.43468e-05
2.67347	0.00104399	0.374046	2	4	Fungi--Ascomycota--unidentified--unidentifiedcross147--unidentified1--unidentified2--unidentified3--unculturedPezizomycotina	69	13.5	0.901561	42	0.735294	9.51621e-05
4.06452	0.0215054	0.246032	2	9	Bacteria--Proteobacteria--Alphaproteobacteria--Sphingomonadales--Sphingomonadaceae--Kaistobacter	2	9.5	0.829749	574	0.5	0.00738657
2	0	0.5	1	3	Bacteria--Actinobacteria--Thermoleophilia--Solirubrobacterales	1	2	0.5	0	0	0.0161919
1.33333	0.666667	0.75	2	2	Bacteria--Proteobacteria--Alphaproteobacteria--Rhizobiales--Rhizobiaceae--Rhizobium--leguminosarum	2	1.5	0.833333	4	0.5	0.00331611
5.97849	0.0215054	0.167266	2	11	Fungi	38	2.5	0.723417	646	0.5	0.0034463
4.92473	0.0429718	0.203057	4	10	Bacteria--Chloroflexi--Chloroflexi1--AKIW781	43	1.75	0.781959	2254	0.375	0.00210889
4.06452	0.0102462	0.246032	2	9	Bacteria--Actinobacteria--Acidimicrobiia--Acidimicrobiales--AKIW874	2	10	0.829749	558	0.529412	0.00472629
3.04082	0	0.328859	1	5	Fungi--Ascomycota--Dothideomycetes--Pleosporales--Pleosporaceae	42	11	0.879952	0	0	0.000348494
2.98925	0.174654	0.334532	5	7	Bacteria--Actinobacteria--Actinobacteria1--Actinomycetales--Streptomycetaceae	5	10.2	0.889486	6946	0.248649	0.0364987
3.95699	0.00292799	0.252717	2	8	Bacteria--Proteobacteria--Gammaproteobacteria--Xanthomonadales--Sinobacteraceae	2	3.5	0.835723	140	0.625	0.0019104
1	0	1	1	1	Bacteria--Nitrospirae--Nitrospira--Nitrospirales--Nitrospiraceae--Nitrospira1	1	1	1	0	0	0.024684
2.95918	0	0.337931	1	4	Bacteria--Bacteroidetes--Saprospirae--Saprospirales--Chitinophagaceae	12	14	0.884754	0	0	0.00119555
3.84946	0.0174174	0.259777	3	9	Bacteria--Actinobacteria--Thermoleophilia--Gaiellales--Gaiellaceae	3	10	0.841697	1404	0.428571	0.00703342
2.95918	0	0.337931	1	4	Bacteria--Proteobacteria--Betaproteobacteria--Burkholderiales--Comamonadaceae--Methylibium	12	14	0.884754	0	0	0.00112251
2.95918	0.000698089	0.337931	2	4	Bacteria--Actinobacteria--Thermoleophilia--Gaiellales--Gaiellaceae	10	10	0.884754	14	0.75	0.00109795
2.34694	0.036245	0.426087	7	4	Fungi--Basidiomycota--Agaricomycetes--Agaricales--Cortinariaceae--Inocybe--Inocybe_quietiodor	50	7.71429	0.920768	868	0.305195	0.0002994
2.79592	0	0.357664	1	5	Fungi--Basidiomycota--unidentified--unidentifiedcross16--unidentified1--unidentified2--unidentified3--unculturedBasidiomycota	13	17	0.894358	0	0	0.000590546
1.33333	0.666667	0.75	2	2	Bacteria--Proteobacteria--Alphaproteobacteria--Rhizobiales--Bradyrhizobiaceae	18	1.5	0.833333	4	0.5	0.00212781
4.21505	0.0124286	0.237245	2	9	Bacteria--Proteobacteria--Deltaproteobacteria--Myxococcales	18	5.5	0.821386	868	0.5625	0.00195975
3.31183	0.183437	0.301948	9	8	Bacteria--Acidobacteria--Solibacteres--Solibacterales	15	4.11111	0.871565	8984	0.207407	0.0016089
4.30108	0	0.2325	1	9	Bacteria--Verrucomicrobia--Pedosphaerae--Pedosphaerales--OPB35	1	9	0.816607	0	0	0.00488934
3.69892	0.0240572	0.270349	3	8	Bacteria--Actinobacteria--Thermoleophilia--Solirubrobacterales	5	4.66667	0.85006	574	0.458333	0.0360874
1	0	1	1	1	Bacteria--Planctomycetes--OM190--CL500-15	1	1	1	0	0	0.002704
1	0	1	1	1	Bacteria--Firmicutes--Bacilli--Bacillales--Bacillaceae--Bacillus	1	1	1	0	0	0.00926792
4.08602	0	0.244737	1	9	Bacteria--Proteobacteria--Alphaproteobacteria--Sphingomonadales--Erythrobacteraceae	1	18	0.828554	0	0	0.0100507
3.54839	0.0337607	0.281818	2	8	Bacteria--Gemmatimonadetes--Gemm-1	14	17.5	0.858423	1590	0.55	0.00164866
1	0	1	1	1	Bacteria--Actinobacteria--Thermoleophilia--Solirubrobacterales	1	1	1	0	0	0.0352689
1	0	1	1	1	Bacteria--Proteobacteria--Deltaproteobacteria--Myxococcales	1	1	1	0	0	0.00208974
3.16327	0.00113247	0.316129	3	5	Fungi--Basidiomycota--unidentified--unidentifiedcross63--unidentified1--unidentified2--unidentified3--unculturedBasidiomycota	32	6	0.872749	42	0.714286	0.000203653
6.26882	0.0425432	0.15952	2	12	Bacteria--Firmicutes--Bacilli--Bacillales	2	2.5	0.707288	2464	0.5	0.0264305
2.95918	0	0.337931	1	4	unclassified9	27	14	0.884754	0	0	0.0012386
4.01075	0.051106	0.24933	5	9	Bacteria--Planctomycetes--Planctomycetia--Pirellulales--Pirellulaceae	5	5.2	0.832736	2986	0.3	0.0239371
6.25806	0	0.159794	1	11	Bacteria--Bacteroidetes--Saprospirae--Saprospirales--Chitinophagaceae	13	6	0.707885	0	0	0.00153992
4.10753	0.102852	0.243455	2	9	Bacteria--Proteobacteria--Gammaproteobacteria--Xanthomonadales--Xanthomonadaceae	2	10.5	0.82736	3190	0.5	0.00163588
2.79592	0	0.357664	1	4	Fungi--Basidiomycota--Agaricomycetes--Cantharellales--Cantharellaceae--Pseudocraterellus--Pseudocraterellus_undulatus	15	16	0.894358	0	0	0.000366434
4.39785	0.0321341	0.227384	3	10	Bacteria--Actinobacteria--Rubrobacteria--Rubrobacterales--Rubrobacteraceae--Rubrobacter	2	4	0.811231	320	0.375	0.0337627
3.67742	0.0697768	0.27193	5	9	Bacteria--Verrucomicrobia--Pedosphaerae--Pedosphaerales--OPB35	5	7.8	0.851254	2378	0.272	0.0121273
4.96774	0.000350631	0.201299	2	10	Bacteria--Proteobacteria--Deltaproteobacteria--Myxococcales	14	2.5	0.77957	8	0.75	0.00517578
3	0.00123251	0.333333	2	4	Fungi--Basidiomycota--Agaricomycetes--Agaricales--Tricholomataceae--unidentified--unidentifiedcross3--unculturedLaccaria	30	8.5	0.882353	34	0.681818	0.000312125
1	0	1	1	1	Bacteria--Actinobacteria--Actinobacteria1--Micrococcales	1	1	1	0	0	0.0068414
1	0	1	1	1	Bacteria--Actinobacteria--Actinobacteria1--Actinomycetales	1	1	1	0	0	0.00180883
3.54839	0.0337607	0.281818	2	8	Bacteria--Actinobacteria--Thermoleophilia--Solirubrobacterales	2	17.5	0.858423	1590	0.55	0.00598168
3.12245	0	0.320261	1	4	Fungi--Ascomycota--Pezizomycetes--Pezizales--Pyronemataceae--unidentified--unidentifiedcross95--vouchered_mycorrhizae_(Humaria)	6	10	0.87515	0	0	0.000351432
2.95918	0	0.337931	1	4	Bacteria--Proteobacteria--Deltaproteobacteria--Myxococcales--Haliangiaceae	12	14	0.884754	0	0	0.00125231
4.08602	0	0.244737	1	9	Bacteria--Bacteroidetes--Saprospirae--Saprospirales--Chitinophagaceae	1	18	0.828554	0	0	0.0290525
4.46237	0.0811672	0.224096	5	10	Bacteria--Actinobacteria--Rubrobacteria--Rubrobacterales--Rubrobacteraceae--Rubrobacter	4	3.8	0.807646	3772	0.28	0.550725
2.83871	0.337176	0.352273	8	7	Bacteria--Actinobacteria--Thermoleophilia--Gaiellales--Gaiellaceae	9	7.75	0.897849	12262	0.164634	0.00255018
3.56989	0.18351	0.28012	5	8	Archaea--Crenarchaeota--Thaumarchaeota--Nitrososphaerales--Nitrososphaeraceae--Candidatus Nitrososphaera--gargensis	6	3.6	0.857228	5168	0.288889	0.0303317
4	0.0151643	0.25	2	9	Bacteria--Actinobacteria--Thermoleophilia--Gaiellales--Gaiellaceae	2	11	0.833333	480	0.555556	0.00619015
6.25806	0	0.159794	1	11	Bacteria--Actinobacteria--Actinobacteria1--Actinomycetales--Nocardioidaceae--Nocardioides	13	6	0.707885	0	0	0.00125202
3.84946	0.0390601	0.259777	4	9	Bacteria--Actinobacteria--Thermoleophilia--Gaiellales--Gaiellaceae	4	7.25	0.841697	2060	0.3125	0.00682337
4.1828	0.0208905	0.239075	2	8	Bacteria--Actinobacteria--Rubrobacteria--Rubrobacterales--Rubrobacteraceae	2	4.5	0.823178	1230	0.5	0.0785859
3.88172	0.156917	0.257618	7	9	Bacteria--Actinobacteria--Actinobacteria1--Actinomycetales--Intrasporangiaceae--Phycicoccus	7	4.85714	0.839904	8614	0.214286	0.00803229
7.23656	0.0215054	0.138187	2	13	Bacteria--Verrucomicrobia--Spartobacteria--Chthoniobacterales--Chthoniobacteraceae	2	1.5	0.653524	1234	0.5	0.0120967
4	0.0419978	0.25	3	9	Bacteria--Chloroflexi--Anaerolineae--SBR1031--SJA-101	3	8	0.833333	2246	0.368421	0.00429835
1	0	1	1	1	Bacteria--Actinobacteria--Actinobacteria1--Actinomycetales--Micrococcaceae	1	1	1	0	0	0.00909991
1	0	1	1	1	Bacteria--Acidobacteria--Acidobacteria-6--iii1-15	1	1	1	0	0	0.00229591
3.35484	0.122708	0.298077	7	8	Bacteria--Actinobacteria--Rubrobacteria--Rubrobacterales--Rubrobacteraceae--Rubrobacter	7	4.57143	0.869176	5894	0.238095	0.150206
2	0	0.5	1	3	Bacteria--Actinobacteria--Actinobacteria1--Actinomycetales--Promicromonosporaceae--Promicromonospora	1	2	0.5	0	0	0.016331
2.79592	0	0.357664	1	5	Bacteria--Chloroflexi--Thermomicrobia--JG30-KF-CM45	1	17	0.894358	0	0	0.00116421
1	0	1	1	1	Bacteria--Proteobacteria--Deltaproteobacteria--Myxococcales	1	1	1	0	0	0.00207647
1	0	1	1	1	Bacteria--Acidobacteria--Acidobacteria-6--iii1-15	1	1	1	0	0	0.0132664
4.37634	0.0140704	0.228501	4	10	Bacteria--Acidobacteria--Solibacteres--Solibacterales	5	4.75	0.812425	900	0.416667	0.00349808
5.8172	0	0.171904	1	11	Bacteria--Bacteroidetes--Sphingobacteriia--Sphingobacteriales--Sphingobacteriaceae	1	3	0.732378	0	0	0.00288107
5.05376	0	0.197872	1	10	Bacteria--Actinobacteria--MB-A2-108--0319-7L14	1	2	0.774791	0	0	0.00357877
4.21505	0	0.237245	1	9	Bacteria--Actinobacteria--Thermoleophilia--Solirubrobacterales	1	17	0.821386	0	0	0.013914
5.8172	0	0.171904	1	11	Bacteria--Proteobacteria--Gammaproteobacteria--Xanthomonadales--Sinobacteraceae	1	3	0.732378	0	0	0.00339907
4.06452	0.00394498	0.246032	2	9	Bacteria--Proteobacteria--Alphaproteobacteria--Sphingomonadales--Sphingomonadaceae	2	10	0.829749	90	0.529412	0.071441
7.52688	0.0215054	0.132857	2	13	NA	2	1.5	0.637395	574	0.5	236.5
6.55914	0.0425432	0.152459	2	12	Bacteria--Actinobacteria--Thermoleophilia--Solirubrobacterales	2	2	0.691159	1144	0.5	0.00895892
1	0	1	1	1	Bacteria--Actinobacteria--Thermoleophilia--Solirubrobacterales	1	1	1	0	0	0.0105509
1	0	1	1	1	Bacteria--Acidobacteria--Acidobacteria-6--iii1-15	1	1	1	0	0	0.00257853
4.55914	0	0.21934	1	9	Bacteria--Proteobacteria--Alphaproteobacteria--Sphingomonadales--Sphingomonadaceae--Kaistobacter	1	5	0.80227	0	0	0.0314171
4.21505	0	0.237245	1	9	Bacteria--Verrucomicrobia--Spartobacteria--Chthoniobacterales--Chthoniobacteraceae--DA101	1	17	0.821386	0	0	0.00462704
4.68817	0	0.213303	1	9	Bacteria--Acidobacteria--Acidobacteria-6--iii1-15	1	3	0.795102	0	0	0.00974189
4.74194	0.0470064	0.210884	4	10	Bacteria--Actinobacteria--Rubrobacteria--Rubrobacterales--Rubrobacteraceae--Rubrobacter	6	3.25	0.792115	3004	0.321429	0.0356402
4.21505	0	0.237245	1	9	Bacteria--Actinobacteria--Thermoleophilia--Gaiellales--Gaiellaceae	1	17	0.821386	0	0	0.00703931
5.91398	0	0.169091	1	11	Bacteria--Bacteroidetes--Cytophagia--Cytophagales--Cytophagaceae	1	4	0.727001	0	0	0.0248469
5.45161	0	0.183432	1	11	Bacteria--Bacteroidetes--Cytophagia--Cytophagales--Cytophagaceae	1	5	0.752688	0	0	0.00451115
6.25806	0	0.159794	1	11	Bacteria--Chloroflexi--C0119	1	6	0.707885	0	0	0.0049328
4.21505	0	0.237245	1	9	Bacteria--Chloroflexi--Ellin6529	1	17	0.821386	0	0	0.00438785
1	0	1	1	1	Archaea--Crenarchaeota--Thaumarchaeota--Nitrososphaerales--Nitrososphaeraceae--Candidatus Nitrososphaera--gargensis	1	1	1	0	0	0.0385128
1	0	1	1	1	Bacteria--Proteobacteria--Betaproteobacteria--Burkholderiales--Comamonadaceae--Ramlibacter	1	1	1	0	0	0.0263361
1	0	1	1	1	Bacteria--Actinobacteria--Thermoleophilia--Gaiellales--Gaiellaceae	2	1	1	0	0	0.00203177
3.77419	0.0264268	0.264957	2	7	Bacteria--Bacteroidetes--Cytophagia--Cytophagales--Cytophagaceae	2	10	0.845878	1406	0.5	0.0285401
6.23656	0.0215054	0.160345	2	11	Bacteria--Acidobacteria--Chloracidobacteria--RB41	2	3.5	0.70908	558	0.5	0.0576702
1	0	1	1	1	Bacteria--Actinobacteria--Actinobacteria1--Actinomycetales--Intrasporangiaceae	1	1	1	0	0	0.00193065
4.02151	0.0307387	0.248663	2	9	Bacteria--Actinobacteria--Actinobacteria1--Actinomycetales--Microbacteriaceae--Agromyces	2	11	0.832139	1674	0.526316	0.0130595
5.67742	0	0.176136	1	11	Bacteria--Bacteroidetes--Cytophagia--Cytophagales--Cytophagaceae	1	6	0.740143	0	0	0.0421888
1	0	1	1	1	Bacteria--Gemmatimonadetes--Gemm-5	1	1	1	0	0	0.00250286
1	0	1	1	1	Bacteria--Actinobacteria--Actinobacteria1--Actinomycetales--Nocardioidaceae	1	1	1	0	0	0.00751776
3	0	0.333333	1	4	Bacteria--Actinobacteria--Actinobacteria1--Actinomycetales--Nocardioidaceae	1	13	0.882353	0	0	0.00113176
4.83871	0	0.206667	1	10	Bacteria--Proteobacteria--Alphaproteobacteria--Rhizobiales--Rhodobiaceae--Afifella	1	4	0.786738	0	0	0.00975999
4.08602	0	0.244737	1	9	Bacteria--Bacteroidetes--Cytophagia--Cytophagales--Cytophagaceae	1	18	0.828554	0	0	0.0144296
4.08602	0	0.244737	1	9	Bacteria--Actinobacteria--Thermoleophilia--Solirubrobacterales	1	18	0.828554	0	0	0.00895229
1	0	1	1	1	Bacteria--Actinobacteria--Thermoleophilia--Solirubrobacterales--Solirubrobacteraceae	1	1	1	0	0	0.0076523
1	0	1	1	1	Bacteria--Proteobacteria--Deltaproteobacteria--Syntrophobacterales--Syntrophobacteraceae	1	1	1	0	0	0.00306673
3.80645	0.0215054	0.262712	2	8	Bacteria--Acidobacteria--Acidobacteria-6--iii1-15--mb2424	2	4.5	0.844086	330	0.5	0.00605085
4.7957	0	0.20852	1	9	unclassified6	1	2	0.789128	0	0	0.0166172
6.25806	0	0.159794	1	11	Bacteria--Chloroflexi--C0119	1	6	0.707885	0	0	0.00436657
4.08602	0	0.244737	1	9	Bacteria--Chloroflexi--Ellin6529	1	18	0.828554	0	0	0.0225488
4.21505	0	0.237245	1	9	Bacteria--Chloroflexi--Ellin6529	1	17	0.821386	0	0	0.00372244
4.4086	0.14072	0.226829	2	9	Bacteria--Chloroflexi--Thermomicrobia--JG30-KF-CM45	2	5.5	0.810633	3822	0.5	0.0077548
1	0	1	1	1	Bacteria--Chloroflexi--TK10--B07_WMSP1	1	1	1	0	0	0.00296649
1	0	1	1	1	Bacteria--Firmicutes--Bacilli--Bacillales	1	1	1	0	0	0.00129533
8.22581	0	0.121569	1	14	Bacteria--Actinobacteria--Thermoleophilia--Solirubrobacterales--Solirubrobacteraceae	1	2	0.598566	0	0	0.00575047
3	0	0.333333	1	4	Bacteria--Actinobacteria--Acidimicrobiia--Acidimicrobiales	1	13	0.882353	0	0	0.00137182
4.08602	0	0.244737	1	9	Bacteria--Bacteroidetes--Saprospirae--Saprospirales--Chitinophagaceae	1	18	0.828554	0	0	0.0658513
4.86022	0	0.205752	1	10	Archaea--Crenarchaeota--Thaumarchaeota--Nitrososphaerales--Nitrososphaeraceae--Candidatus Nitrososphaera--gargensis	1	3	0.785544	0	0	0.00744983
3.87097	0.19612	0.258333	3	9	Bacteria--Proteobacteria--Gammaproteobacteria--Xanthomonadales--Sinobacteraceae	3	8.33333	0.840502	5578	0.333333	0.0043601
6	0	0.166667	1	11	Bacteria--Actinobacteria--Acidimicrobiia--Acidimicrobiales--AKIW874	1	4	0.722222	0	0	0.0120489
6.96774	0	0.143519	1	12	Fungi--Basidiomycota--unidentified--unidentifiedcross100--unidentified1--unidentified2--unidentified3--unculturedBasidiomycota	1	2	0.668459	0	0	0.0180046
4.30108	0	0.2325	1	9	Bacteria--Acidobacteria--Acidobacteria-6--iii1-15	1	9	0.816607	0	0	0.0252244
5.67742	0	0.176136	1	11	Bacteria--Proteobacteria--Betaproteobacteria--Burkholderiales--Alcaligenaceae	1	6	0.740143	0	0	0.0627526
1	0	1	1	1	Bacteria--Chloroflexi--Anaerolineae--SBR1031--SJA-101	1	1	1	0	0	0.0125295
1	0	1	1	1	Bacteria--Acidobacteria--Acidobacteria-6--iii1-15	1	1	1	0	0	0.00373787
4.34409	0	0.230198	1	9	Bacteria--Fibrobacteres--Fibrobacteria--258ds10	1	7	0.814217	0	0	0.00201588
5.67742	0	0.176136	1	11	Bacteria--Proteobacteria--Deltaproteobacteria--Entotheonellales--Entotheonellaceae--Candidatus Entotheonella	1	6	0.740143	0	0	0.00493351
3.12245	0	0.320261	1	4	Bacteria--Proteobacteria--Deltaproteobacteria--Myxococcales	1	10	0.87515	0	0	0.00227533
1	0	1	1	1	Bacteria--Gemmatimonadetes--Gemmatimonadetes1	1	1	1	0	0	0.00529788
4.21505	0.00265381	0.237245	2	9	Bacteria--Verrucomicrobia--Pedosphaerae--Pedosphaerales	2	6	0.821386	194	0.555556	0.0378052
5.73118	0	0.174484	1	11	Bacteria--Proteobacteria--Gammaproteobacteria--Pseudomonadales--Pseudomonadaceae--Pseudomonas	1	4	0.737157	0	0	0.00306902
7.22581	0	0.138393	1	12	Bacteria--Chloroflexi--Chloroflexi1--AKIW781	1	2	0.654122	0	0	0.0031395
5	0	0.2	1	10	Bacteria--Firmicutes--Bacilli--Bacillales	1	5	0.777778	0	0	0.00657756
8.51613	0	0.117424	1	14	NA	1	2	0.582437	0	0	69.19
1	0	1	1	1	Bacteria--Actinobacteria--Thermoleophilia--Gaiellales--Gaiellaceae	1	1	1	0	0	0.00131564
1	0	1	1	1	Bacteria--Proteobacteria--Deltaproteobacteria--Myxococcales--Polyangiaceae	1	1	1	0	0	0.00248476
3.82796	0	0.261236	1	8	Bacteria--Actinobacteria--Actinobacteria1--Actinomycetales--Geodermatophilaceae--Modestobacter	1	8	0.842891	0	0	0.00450259
1	0	1	1	1	Bacteria--Planctomycetes--Planctomycetia--B97	1	1	1	0	0	0.00549415
1	0	1	1	1	Bacteria--Proteobacteria--Deltaproteobacteria--Myxococcales	1	1	1	0	0	0.0641775
1	0	1	1	1	Bacteria--Actinobacteria--Rubrobacteria--Rubrobacterales--Rubrobacteraceae	1	1	1	0	0	0.0266013
1	0	1	1	1	Bacteria--Proteobacteria--Deltaproteobacteria--Myxococcales--Haliangiaceae	1	1	1	0	0	0.0019434
4.21505	0	0.237245	1	9	Bacteria--Bacteroidetes--Saprospirae--Saprospirales--Chitinophagaceae	1	17	0.821386	0	0	0.0142842
3	0	0.333333	1	4	Bacteria--Gemmatimonadetes--Gemmatimonadetes1	1	13	0.882353	0	0	0.00152362
4.21505	0	0.237245	1	9	Bacteria--Actinobacteria--Actinobacteria1--Actinomycetales--Streptomycetaceae--Streptomyces	1	17	0.821386	0	0	0.0227936
1	0	1	1	1	Bacteria--Planctomycetes--OM190--agg27	1	1	1	0	0	0.00477656
5.91398	0	0.169091	1	11	Bacteria--Actinobacteria--Actinobacteria1--Actinomycetales--Nocardioidaceae--Aeromicrobium	1	4	0.727001	0	0	0.00501332
5.67742	0	0.176136	1	11	Bacteria--Proteobacteria--Alphaproteobacteria--Sphingomonadales--Sphingomonadaceae--Kaistobacter	1	6	0.740143	0	0	0.00375068
																										false
																										false
																										false
																										false
																										false
																										false
																										false
																										false
																										false
																										false
																										false
																										false
																										false
																										false
																										false
																										false
																										false
																										false
																										false
																										false
																										false
																										false
																										false
																										false
																										false
																										false
																										false
																										false
																										false
																										false
																										false
																										false
																										false
																										false
																										false
																										false
																										false
																										false
																										false
																										false
																										false
																										false
																										false
																										false
																										false
																										false
																										false
																										false
																										false
																										false
																										false
																										false
																										false
																										false
																										false
																										false
																										false
																										false
																										false
																										false
																										false
																										false
																										false
																										false
																										false
																										false
																										false
																										false
																										false
																										false
																										false
																										false
																										false
																										false
																										false
																										false
																										false
																										false
																										false
																										false
																										false
																										false
																										false
																										false
																										false
																										false
																										false
																										false
																										false
																										false
																										false
																										false
																										false
																										false
																										false
																										false
																										false
																										false
																										false
																										false
																										false
																										false
																										false
																										false
																										false
																										false
																										false
																										false
																										false
																										false
																										false
																										false
																										false
																										false
																										false
																										false
																										false
																										false
																										false
																										false
																										false
																										false
																										false
																										false
																										false
																										false
																										false
																										false
																										false
																										false
																										false
																										false
																										false
																										false
																										false
																										false
																										false
																										false
																										false
																										false

## Sheet: Bs_FS
Table S7. Co-occurrence network parameters of rhizospheric fungal-prokaryotic communities of cereals (barely and durum wheat) and legumes (chickpea and faba bean) crops in Agroforestry (AF) and sole cropping (SC) systems. Bs, bulk soil; Ba, barely; Dw, durum wheat; Cp, chickpeas; Fb, Faba bean
Average Shortest Path Length	Betweenness Centrality	Closeness Centrality	degree	Eccentricity	lineage	neg degree	Neighborhood Connectivity	Radiality	Stress	Topological Coefficient	P value Corrected
6.31944	0	0.158242	1	11	Bacteria--Proteobacteria--Alphaproteobacteria--Sphingomonadales--Sphingomonadaceae--Kaistobacter	1	7	0.787222	0	TAXON-367995	0.00375068
4.69444	0	0.213018	1	11	Bacteria--Actinobacteria--Actinobacteria1--Actinomycetales--Nocardioidaceae--Aeromicrobium	1	7	0.852222	0	TAXON-321721	0.00501332
1	0	1	1	1	Bacteria--Planctomycetes--OM190--agg27	1	1	1	0	TAXON-New.ReferenceOTU484	0.00477656
3.28571	0	0.304348	1	5	Bacteria--Actinobacteria--Acidimicrobiia--Acidimicrobiales	1	2	0.428571	0	TAXON-567166	0.00598355
1	0	1	1	1	Bacteria--Proteobacteria--Deltaproteobacteria--Myxococcales--Haliangiaceae	1	1	1	0	TAXON-279567	0.0019434
1	0	1	1	1	Bacteria--Actinobacteria--Rubrobacteria--Rubrobacterales--Rubrobacteraceae	1	1	1	0	TAXON-255750	0.0266013
1	0	1	1	1	Bacteria--Proteobacteria--Deltaproteobacteria--Myxococcales	1	1	1	0	TAXON-539496	0.0641775
1	0	1	1	1	Bacteria--Planctomycetes--Planctomycetia--B97	1	1	1	0	TAXON-4477117	0.00549415
5.04861	0	0.198074	1	8	Bacteria--Actinobacteria--Actinobacteria1--Actinomycetales--Geodermatophilaceae--Modestobacter	1	7	0.838056	0	TAXON-New.ReferenceOTU232	0.00450259
1	0	1	1	1	Bacteria--Proteobacteria--Deltaproteobacteria--Myxococcales--Polyangiaceae	1	1	1	0	TAXON-New.CleanUp.ReferenceOTU50436	0.00248476
1	0	1	1	1	Bacteria--Actinobacteria--Thermoleophilia--Gaiellales--Gaiellaceae	1	1	1	0	TAXON-882769	0.00131564
9.21528	0	0.108515	1	14	NA	1	2	0.671389	0	NA	69.19
6.48611	0	0.154176	1	10	Bacteria--Firmicutes--Bacilli--Bacillales	1	5	0.780556	0	TAXON-1051517	0.00657756
1	0	1	1	1	Bacteria--Chloroflexi--Chloroflexi1--AKIW781	1	1	1	0	TAXON-New.CleanUp.ReferenceOTU27516	0.0031395
7.29861	0	0.137012	1	11	Bacteria--Proteobacteria--Gammaproteobacteria--Pseudomonadales--Pseudomonadaceae--Pseudomonas	1	6	0.748056	0	TAXON-769643	0.00306902
5.625	0.00388674	0.177778	2	9	Bacteria--Verrucomicrobia--Pedosphaerae--Pedosphaerales	2	7	0.815	10216	TAXON-217929	0.0378052
5.45833	0	0.183206	1	13	Bacteria--Actinobacteria--Thermoleophilia--Gaiellales--Gaiellaceae	1	19	0.821667	0	TAXON-816291	0.00128755
6.4375	0	0.15534	1	14	Bacteria--Gemmatimonadetes--Gemmatimonadetes1	1	2	0.7825	0	TAXON-New.CleanUp.ReferenceOTU13575	0.00529788
5.44444	0	0.183673	1	13	Bacteria--Proteobacteria--Deltaproteobacteria--Myxococcales	1	21	0.822222	0	TAXON-593358	0.00227533
6.31944	0	0.158242	1	11	Bacteria--Proteobacteria--Deltaproteobacteria--Entotheonellales--Entotheonellaceae--Candidatus Entotheonella	1	7	0.787222	0	TAXON-New.CleanUp.ReferenceOTU2671	0.00493351
5.75	0	0.173913	1	9	Bacteria--Fibrobacteres--Fibrobacteria--258ds10	1	7	0.81	0	TAXON-1930261	0.00201588
1	0	1	1	1	Bacteria--Acidobacteria--Acidobacteria-6--iii1-15	1	1	1	0	TAXON-818179	0.00373787
1	0	1	1	1	Bacteria--Chloroflexi--Anaerolineae--SBR1031--SJA-101	1	1	1	0	TAXON-New.ReferenceOTU279	0.0125295
6.31944	0	0.158242	1	11	Bacteria--Proteobacteria--Betaproteobacteria--Burkholderiales--Alcaligenaceae	1	7	0.787222	0	TAXON-759507	0.0627526
5.68056	0	0.176039	1	9	Bacteria--Acidobacteria--Acidobacteria-6--iii1-15	1	11	0.812778	0	TAXON-4112171	0.0252244
3	0	0.333333	1	5	Fungi--Basidiomycota--unidentified--unidentifiedcross100--unidentified1--unidentified2--unidentified3--unculturedBasidiomycota	1	2	0.5	0	TAXON-New.ReferenceOTU2261	0.0180046
2.42857	0	0.411765	1	4	Bacteria--Actinobacteria--Acidimicrobiia--Acidimicrobiales--AKIW874	1	4	0.642857	0	TAXON-New.ReferenceOTU278	0.0120489
4.45833	0.143065	0.224299	3	9	Bacteria--Proteobacteria--Gammaproteobacteria--Xanthomonadales--Sinobacteraceae	3	9.33333	0.861667	59178	TAXON-761601	0.0043601
5.45139	0	0.183439	1	10	Archaea--Crenarchaeota--Thaumarchaeota--Nitrososphaerales--Nitrososphaeraceae--Candidatus Nitrososphaera--gargensis	1	3	0.821944	0	TAXON-New.CleanUp.ReferenceOTU52132	0.00744983
4.61111	0	0.216867	1	9	Bacteria--Bacteroidetes--Saprospirae--Saprospirales--Chitinophagaceae	1	20	0.855556	0	TAXON-824675	0.0658513
10.0833	0	0.0991736	1	14	Bacteria--Actinobacteria--Thermoleophilia--Solirubrobacterales--Solirubrobacteraceae	1	2	0.636667	0	TAXON-New.ReferenceOTU525	0.00575047
1	0	1	1	1	Bacteria--Firmicutes--Bacilli--Bacillales	1	1	1	0	TAXON-224822	0.00129533
1	0	1	1	1	Bacteria--Chloroflexi--TK10--B07_WMSP1	1	1	1	0	TAXON-New.ReferenceOTU378	0.00296649
5.95833	0	0.167832	1	9	Bacteria--Chloroflexi--Thermomicrobia--JG30-KF-CM45	2	6	0.801667	0	TAXON-New.ReferenceOTU550	0.0077548
4.61111	0	0.216867	1	9	Bacteria--Chloroflexi--Ellin6529	1	20	0.855556	0	TAXON-112952	0.0225488
6.02778	0	0.165899	1	9	unclassified6	1	2	0.798889	0	TAXON-New.ReferenceOTU505	0.0166172
5.03472	0.0138889	0.198621	2	8	Bacteria--Acidobacteria--Acidobacteria-6--iii1-15--mb2424	2	4	0.838611	5292	TAXON-1753826	0.00605085
1	0	1	1	1	Bacteria--Proteobacteria--Deltaproteobacteria--Syntrophobacterales--Syntrophobacteraceae	1	1	1	0	TAXON-New.CleanUp.ReferenceOTU15658	0.00306673
1	0	1	1	1	Bacteria--Actinobacteria--Thermoleophilia--Solirubrobacterales--Solirubrobacteraceae	1	1	1	0	TAXON-4335437	0.0076523
4.61111	0	0.216867	1	9	Bacteria--Actinobacteria--Thermoleophilia--Solirubrobacterales	1	20	0.855556	0	TAXON-296086	0.00895229
4.61111	0	0.216867	1	9	Bacteria--Bacteroidetes--Cytophagia--Cytophagales--Cytophagaceae	1	20	0.855556	0	TAXON-1134925	0.0144296
6.6875	0	0.149533	1	10	Bacteria--Proteobacteria--Alphaproteobacteria--Rhizobiales--Rhodobiaceae--Afifella	1	3	0.7725	0	TAXON-4319596	0.00975999
1	0	1	1	1	Bacteria--Actinobacteria--Actinobacteria1--Actinomycetales--Nocardioidaceae	1	1	1	0	TAXON-211507	0.00751776
1	0	1	1	1	Bacteria--Gemmatimonadetes--Gemm-5	1	1	1	0	TAXON-New.CleanUp.ReferenceOTU21889	0.00250286
6.31944	0	0.158242	1	11	Bacteria--Bacteroidetes--Cytophagia--Cytophagales--Cytophagaceae	1	7	0.787222	0	TAXON-1108632	0.0421888
3.66667	0.243266	0.272727	2	9	Bacteria--Actinobacteria--Actinobacteria1--Actinomycetales--Microbacteriaceae--Agromyces	2	13.5	0.893333	469370	TAXON-4446108	0.0130595
5.80556	0	0.172249	1	13	Bacteria--Actinobacteria--Actinobacteria1--Actinomycetales--Intrasporangiaceae	1	2	0.807778	0	TAXON-810959	0.00193065
1	0	1	1	1	Bacteria--Acidobacteria--Chloracidobacteria--RB41	2	1	1	0	TAXON-1107346	0.0576702
4.42361	0.0304167	0.22606	2	7	Bacteria--Bacteroidetes--Cytophagia--Cytophagales--Cytophagaceae	2	11	0.863056	86504	TAXON-1113302	0.0285401
5.44444	0.0138889	0.183673	2	13	Bacteria--Actinobacteria--Thermoleophilia--Gaiellales--Gaiellaceae	2	10	0.822222	2208	TAXON-547544	0.00203177
1	0	1	1	1	Bacteria--Proteobacteria--Betaproteobacteria--Burkholderiales--Comamonadaceae--Ramlibacter	1	1	1	0	TAXON-271943	0.0263361
1	0	1	1	1	Archaea--Crenarchaeota--Thaumarchaeota--Nitrososphaerales--Nitrososphaeraceae--Candidatus Nitrososphaera--gargensis	1	1	1	0	TAXON-New.ReferenceOTU245	0.0385128
7.25694	0	0.137799	1	11	Bacteria--Bacteroidetes--Cytophagia--Cytophagales--Cytophagaceae	1	5	0.749722	0	TAXON-4409237	0.00451115
4.69444	0	0.213018	1	11	Bacteria--Bacteroidetes--Cytophagia--Cytophagales--Cytophagaceae	1	7	0.852222	0	TAXON-562177	0.0248469
6.30556	0.0622651	0.15859	6	10	Bacteria--Actinobacteria--Rubrobacteria--Rubrobacterales--Rubrobacteraceae--Rubrobacter	6	2.33333	0.787778	179150	TAXON-2579234	0.0356402
5.93056	0	0.168618	1	9	Bacteria--Acidobacteria--Acidobacteria-6--iii1-15	1	5	0.802778	0	TAXON-340199	0.00974189
5.95833	0	0.167832	1	9	Bacteria--Proteobacteria--Alphaproteobacteria--Sphingomonadales--Sphingomonadaceae--Kaistobacter	1	6	0.801667	0	TAXON-1121270	0.0314171
1	0	1	1	1	Bacteria--Acidobacteria--Acidobacteria-6--iii1-15	1	1	1	0	TAXON-361764	0.00257853
1	0	1	1	1	Bacteria--Actinobacteria--Thermoleophilia--Solirubrobacterales	1	1	1	0	TAXON-New.ReferenceOTU91	0.0105509
7.24306	0.0275835	0.138063	2	12	Bacteria--Actinobacteria--Thermoleophilia--Solirubrobacterales	2	2	0.750278	10792	TAXON-New.CleanUp.ReferenceOTU29372	0.00895892
8.22222	0.0138889	0.121622	2	13	NA	2	1.5	0.711111	5398	NA	236.5
4.59722	0.00509187	0.217523	2	9	Bacteria--Proteobacteria--Alphaproteobacteria--Sphingomonadales--Sphingomonadaceae	2	11	0.856111	5112	TAXON-1108960	0.071441
5.59028	0	0.178882	1	10	Bacteria--Actinobacteria--MB-A2-108--0319-7L14	1	2	0.816389	0	TAXON-New.CleanUp.ReferenceOTU10319	0.00357877
6.33333	0.00431238	0.157895	5	10	Bacteria--Acidobacteria--Solibacteres--Solibacterales	5	3.6	0.786667	406	TAXON-4296539	0.00349808
5.97917	0	0.167247	1	14	Bacteria--Bacteroidetes--Saprospirae--Saprospirales--Chitinophagaceae	1	22	0.800833	0	TAXON-2929705	0.0017325
1	0	1	1	1	Bacteria--Acidobacteria--Acidobacteria-6--iii1-15	1	1	1	0	TAXON-New.ReferenceOTU512	0.0132664
1	0	1	1	1	Bacteria--Proteobacteria--Deltaproteobacteria--Myxococcales	1	1	1	0	TAXON-547926	0.00207647
5.47222	0	0.182741	1	13	Bacteria--Gemmatimonadetes--Gemm-5	7	19	0.821111	0	TAXON-1104999	0.00153274
4.75694	0.109038	0.210219	7	8	Bacteria--Actinobacteria--Rubrobacteria--Rubrobacterales--Rubrobacteraceae--Rubrobacter	7	4	0.849722	205142	TAXON-New.ReferenceOTU137	0.150206
1	0	1	1	1	Bacteria--Acidobacteria--Acidobacteria-6--iii1-15	1	1	1	0	TAXON-4303820	0.00229591
1	0	1	1	1	Bacteria--Actinobacteria--Actinobacteria1--Actinomycetales--Micrococcaceae	1	1	1	0	TAXON-271203	0.00909991
3.65278	0.255682	0.273764	3	9	Bacteria--Chloroflexi--Anaerolineae--SBR1031--SJA-101	3	9.66667	0.893889	474766	TAXON-New.CleanUp.ReferenceOTU19006	0.00429835
9.09028	0.0138889	0.110008	2	13	Bacteria--Verrucomicrobia--Spartobacteria--Chthoniobacterales--Chthoniobacteraceae	2	1.5	0.676389	61338	TAXON-553562	0.0120967
5.42361	0.0959669	0.184379	6	9	Bacteria--Actinobacteria--Actinobacteria1--Actinomycetales--Intrasporangiaceae--Phycicoccus	7	6	0.823056	307052	TAXON-100260	0.00803229
5.01389	0.0222073	0.199446	2	8	Bacteria--Actinobacteria--Rubrobacteria--Rubrobacterales--Rubrobacteraceae	2	4	0.839444	81466	TAXON-New.ReferenceOTU410	0.0785859
5.69444	0.0150203	0.17561	3	9	Bacteria--Actinobacteria--Thermoleophilia--Gaiellales--Gaiellaceae	4	4.33333	0.812222	10534	TAXON-New.CleanUp.ReferenceOTU21943	0.00682337
5.95833	0	0.167832	1	9	Bacteria--Actinobacteria--Thermoleophilia--Gaiellales--Gaiellaceae	2	6	0.801667	0	TAXON-2739100	0.00619015
4.96528	0.0497874	0.201399	6	8	Archaea--Crenarchaeota--Thaumarchaeota--Nitrososphaerales--Nitrososphaeraceae--Candidatus Nitrososphaera--gargensis	6	2.66667	0.841389	41748	TAXON-New.ReferenceOTU472	0.0303317
4.05556	0.293092	0.246575	7	7	Bacteria--Actinobacteria--Thermoleophilia--Gaiellales--Gaiellaceae	9	7.42857	0.877778	474956	TAXON-368218	0.00255018
6.26389	0.0472352	0.159645	5	10	Bacteria--Actinobacteria--Rubrobacteria--Rubrobacterales--Rubrobacteraceae--Rubrobacter	4	3.6	0.789444	179016	TAXON-511366	0.550725
5.44444	0	0.183673	1	13	Fungi--Basidiomycota--unidentified--unidentifiedcross26--unidentified1--unidentified2--unidentified3	11	21	0.822222	0	TAXON-AM901849	0.00106764
4.61111	0	0.216867	1	9	Bacteria--Bacteroidetes--Saprospirae--Saprospirales--Chitinophagaceae	1	20	0.855556	0	TAXON-1523786	0.0290525
5.36111	0.000102091	0.186528	2	13	Fungi--Ascomycota--Pezizomycetes--Pezizales--Pyronemataceae--unidentified--unidentifiedcross95--vouchered_mycorrhizae_(Humaria)	6	20	0.825556	74	TAXON-New.ReferenceOTU1812	0.000351432
4.61111	0	0.216867	1	9	Bacteria--Actinobacteria--Thermoleophilia--Solirubrobacterales	2	20	0.855556	0	TAXON-New.ReferenceOTU17	0.00598168
1	0	1	1	1	Bacteria--Actinobacteria--Actinobacteria1--Actinomycetales	1	1	1	0	TAXON-New.ReferenceOTU359	0.00180883
1	0	1	1	1	Bacteria--Actinobacteria--Actinobacteria1--Micrococcales	1	1	1	0	TAXON-835579	0.0068414
5.59028	0	0.178882	1	10	Bacteria--Acidobacteria--Solibacteres--Solibacterales	1	2	0.816389	0	TAXON-New.ReferenceOTU319	0.00492809
4.63194	0.00225006	0.215892	2	10	Bacteria--Proteobacteria--Deltaproteobacteria--Myxococcales	14	2.5	0.854722	2512	TAXON-New.ReferenceOTU235	0.00517578
5.97917	0	0.167247	1	14	Fungi--Basidiomycota--unidentified--unidentifiedcross71--unidentified1--unidentified2--unidentified3--unculturedBasidiomycota	22	22	0.800833	0	TAXON-New.ReferenceOTU2837	0.00166122
5.5	0.0154454	0.181818	4	9	Bacteria--Verrucomicrobia--Pedosphaerae--Pedosphaerales--OPB35	5	6.5	0.82	20936	TAXON-New.ReferenceOTU36	0.0121273
6.32639	0.00373824	0.158068	3	10	Bacteria--Actinobacteria--Rubrobacteria--Rubrobacterales--Rubrobacteraceae--Rubrobacter	2	3.66667	0.786944	92	TAXON-1110235	0.0337627
5.44444	0	0.183673	1	13	Bacteria--Firmicutes--Bacilli--Bacillales--Thermoactinomycetaceae	6	21	0.822222	0	TAXON-New.ReferenceOTU347	0.00581925
2.42857	0	0.411765	1	4	Bacteria--Proteobacteria--Gammaproteobacteria--Xanthomonadales--Xanthomonadaceae	2	4	0.642857	0	TAXON-4443358	0.00163588
5.49306	0.0408533	0.182048	5	9	Bacteria--Planctomycetes--Planctomycetia--Pirellulales--Pirellulaceae	5	5.8	0.820278	122996	TAXON-529067	0.0239371
2.42857	0.285714	0.411765	2	4	Fungi--Ascomycota--Sordariomycetes--Hypocreales--Incertae_sedis--Incertae_sediscross69--Stachybotrys	22	1.5	0.642857	12	TAXON-New.ReferenceOTU3264	0.00159756
1	0	1	1	1	Archaea--Crenarchaeota--Thaumarchaeota--Nitrososphaerales--Nitrososphaeraceae--Candidatus Nitrososphaera--gargensis	5	1	1	0	TAXON-765291	0.00558396
8.11111	0.0275835	0.123288	2	12	Bacteria--Firmicutes--Bacilli--Bacillales	2	2.5	0.715556	122672	TAXON-319982	0.0264305
4.59722	0.0138889	0.217523	2	9	Bacteria--Chloroflexi--Anaerolineae--SBR1031--SJA-101	30	10.5	0.856111	5398	TAXON-New.CleanUp.ReferenceOTU45828	0.0015254
5.93056	0	0.168618	1	9	Bacteria--Bacteroidetes--Saprospirae--Saprospirales--Chitinophagaceae	7	5	0.802778	0	TAXON-New.ReferenceOTU220	0.00219608
1	0	1	1	1	Bacteria--Proteobacteria--Deltaproteobacteria--Myxococcales	1	1	1	0	TAXON-808319	0.00208974
1	0	1	1	1	Bacteria--Actinobacteria--Thermoleophilia--Solirubrobacterales	1	1	1	0	TAXON-1110625	0.0352689
4.61111	0	0.216867	1	9	Bacteria--Gemmatimonadetes--Gemm-1	14	20	0.855556	0	TAXON-114055	0.00164866
4.61111	0	0.216867	1	9	Bacteria--Proteobacteria--Alphaproteobacteria--Sphingomonadales--Erythrobacteraceae	1	20	0.855556	0	TAXON-584900	0.0100507
1	0	1	1	1	Bacteria--Firmicutes--Bacilli--Bacillales--Bacillaceae--Bacillus	1	1	1	0	TAXON-553653	0.00926792
1	0	1	1	1	Bacteria--Planctomycetes--OM190--CL500-15	1	1	1	0	TAXON-416173	0.002704
4.6875	0.00248208	0.213333	6	12	Fungi	36	19	0.8525	14232	TAXON-EU552122	0.000350481
4.9375	0.0376854	0.202532	5	8	Bacteria--Actinobacteria--Thermoleophilia--Solirubrobacterales	5	3	0.8425	26132	TAXON-4237640	0.0360874
5.68056	0	0.176039	1	9	Bacteria--Verrucomicrobia--Pedosphaerae--Pedosphaerales--OPB35	1	11	0.812778	0	TAXON-254690	0.00488934
4.6875	0.186913	0.213333	11	8	Bacteria--Acidobacteria--Solibacteres--Solibacterales	15	3.27273	0.8525	378910	TAXON-New.CleanUp.ReferenceOTU4027	0.0016089
5.63889	0.0139888	0.17734	2	9	Bacteria--Proteobacteria--Deltaproteobacteria--Myxococcales	18	6.5	0.814444	40976	TAXON-2362284	0.00195975
6.65972	0	0.150156	1	10	Bacteria--Firmicutes--Bacilli--Bacillales--Bacillaceae--Bacillus	1	2	0.773611	0	TAXON-332471	0.0464646
5.44444	0	0.183673	1	13	Bacteria--Firmicutes--Bacilli--Bacillales--Thermoactinomycetaceae	20	21	0.822222	0	TAXON-14559	0.00149304
5.52778	0	0.180905	1	13	Bacteria--Actinobacteria--Actinobacteria1--Actinomycetales--Nocardioidaceae	12	15	0.818889	0	TAXON-158804	0.00143663
4.70139	0.00182887	0.212703	4	12	Fungi	41	21.75	0.851944	10208	TAXON-FJ553957	0.000174972
5.23611	0.00108245	0.190981	6	13	Fungi--Basidiomycota--Agaricomycetes--Corticiales--Corticiaceae--Rhizoctonia	36	16.3333	0.830556	684	TAXON-AJ242880	0.000270811
5.04167	0.0208562	0.198347	19	13	Fungi--Ascomycota--unidentified--unidentifiedcross68--unidentified1--unidentified2--unidentified3	188	11.5263	0.838333	107010	TAXON-New.ReferenceOTU3310	4.01395e-05
5.63889	0.00219228	0.17734	2	9	Bacteria--Actinobacteria--Thermoleophilia--Gaiellales--Gaiellaceae	3	8	0.814444	10268	TAXON-4314522	0.00703342
5.17361	0.000782936	0.193289	2	8	Bacteria--Proteobacteria--Gammaproteobacteria--Xanthomonadales--Sinobacteraceae	2	3	0.833056	88	TAXON-3284221	0.0019104
4.19444	0.115856	0.238411	4	7	Bacteria--Actinobacteria--Actinobacteria1--Actinomycetales--Streptomycetaceae	5	9.75	0.872222	224486	TAXON-1106130	0.0364987
5.02778	0.0139718	0.198895	19	13	Fungi--Basidiomycota--Agaricomycetes--Russulales--Russulaceae	184	11.5263	0.838889	78672	TAXON-HQ124368	2.67109e-05
4.67361	0.00274793	0.213967	6	12	Fungi--Ascomycota--Dothideomycetes--Pleosporales--Pleosporaceae	42	19.5	0.853056	14224	TAXON-New.ReferenceOTU1078	0.000348494
4.59722	0.00357744	0.217523	2	9	Bacteria--Actinobacteria--Acidimicrobiia--Acidimicrobiales--AKIW874	2	11	0.856111	374	TAXON-570140	0.00472629
5.30556	0.000390163	0.188482	3	13	Fungi--Basidiomycota--unidentified--unidentifiedcross91--unidentified1--unidentified2--unidentified3--unculturedBasidiomycota	27	18	0.827778	232	TAXON-New.ReferenceOTU1971	0.00035433
3.70139	0.513952	0.270169	7	10	Bacteria--Chloroflexi--Chloroflexi1--AKIW781	43	8.85714	0.891944	953108	TAXON-New.CleanUp.ReferenceOTU34387	0.00210889
2.14286	0.285714	0.466667	2	4	Fungi	38	2.5	0.714286	12	TAXON-HM162271	0.0034463
5.375	0.00011522	0.186047	3	13	Bacteria--Proteobacteria--Deltaproteobacteria--Myxococcales	26	16.6667	0.825	88	TAXON-4463932	0.00163863
5.30556	0.000497365	0.188482	5	13	Fungi--Basidiomycota--Agaricomycetes--Agaricales--Psathyrellaceae--Coprinellus--Coprinellus_disseminatus	73	15.4	0.827778	340	TAXON-GU934591	0.000160133
1	0	1	1	1	Bacteria--Proteobacteria--Alphaproteobacteria--Rhizobiales--Rhizobiaceae--Rhizobium--leguminosarum	2	1	1	0	TAXON-1107243	0.00331611
1	0	1	1	1	Bacteria--Actinobacteria--Thermoleophilia--Solirubrobacterales	1	1	1	0	TAXON-New.ReferenceOTU566	0.0161919
4.59722	0.0138889	0.217523	2	9	Bacteria--Proteobacteria--Alphaproteobacteria--Sphingomonadales--Sphingomonadaceae--Kaistobacter	2	10.5	0.856111	5398	TAXON-514041	0.00738657
5.34722	0.000338833	0.187013	5	13	Fungi--Ascomycota--unidentified--unidentifiedcross147--unidentified1--unidentified2--unidentified3--unculturedPezizomycotina	69	14.6	0.826111	252	TAXON-New.CleanUp.ReferenceOTU3119	9.51621e-05
5.44444	3.32271e-05	0.183673	2	13	Bacteria--Actinobacteria--Actinobacteria1--Actinomycetales--Streptomycetaceae--Streptomyces	15	16.5	0.822222	14	TAXON-1115973	0.00150544
5.88194	5.59018e-05	0.170012	2	14	Bacteria--Proteobacteria--Deltaproteobacteria--Myxococcales	9	20	0.804722	66	TAXON-104624	0.00268376
4.61806	0.0114944	0.216541	11	12	Fungi--Ascomycota--Sordariomycetes--Xylariales--Amphisphaeriaceae--Pestalotiopsis	138	16	0.855278	52364	TAXON-EF451801	4.08374e-05
5.18056	0.0095103	0.193029	12	13	Fungi--Ascomycota--Eurotiomycetes--Chaetothyriales--Herpotrichiellaceae--Cladophialophora--Cladophialophora_devriesii	124	12	0.832778	46200	TAXON-AM114417	6.86292e-05
1	0	1	1	1	Fungi--Ascomycota--unidentified--unidentifiedcross108--unidentified1--unidentified2--unidentified3--unculturedAscomycota	64	1	1	0	TAXON-New.ReferenceOTU2939	0.000591026
5.63889	0.00219228	0.17734	2	9	Bacteria--Chloroflexi--Anaerolineae--GCA004	78	8	0.814444	10268	TAXON-New.CleanUp.ReferenceOTU37222	0.00209358
6.31944	0	0.158242	1	11	Bacteria--Proteobacteria--Gammaproteobacteria--Alteromonadales--Alteromonadaceae--Cellvibrio	7	7	0.787222	0	TAXON-806832	0.00477158
6.27778	0.0410839	0.159292	2	11	Bacteria--Bacteroidetes--Saprospirae--Saprospirales--Chitinophagaceae	2	4.5	0.788889	16182	TAXON-1133464	0.00533037
5.32639	0.120921	0.187744	7	10	Archaea--Crenarchaeota--Thaumarchaeota--Nitrososphaerales--Nitrososphaeraceae--Candidatus Nitrososphaera	7	1.42857	0.826944	48498	TAXON-4400135	0.0325618
4.70139	0.00189129	0.212703	4	12	Fungi--Basidiomycota--Agaricomycetes--Agaricales	30	18.75	0.851944	8674	TAXON-New.ReferenceOTU2638	0.000217347
1.85714	0.47619	0.538462	2	3	Bacteria--Proteobacteria--Alphaproteobacteria--Sphingomonadales--Sphingomonadaceae	2	3	0.785714	20	TAXON-3723650	0.0321952
1.57143	0.809524	0.636364	4	3	Bacteria--Proteobacteria--Deltaproteobacteria--Myxococcales	8	1.5	0.857143	34	TAXON-4475022	0.0060308
4.61111	0	0.216867	1	9	Bacteria--Actinobacteria--Thermoleophilia--Gaiellales--Gaiellaceae	1	20	0.855556	0	TAXON-1135388	0.0116664
3.61806	0.656105	0.276392	20	8	Bacteria--Proteobacteria--Deltaproteobacteria--Syntrophobacterales--Syntrophobacteraceae	20	1.95	0.895278	944892	TAXON-620224	0.148025
4.04167	0.113152	0.247423	15	11	Fungi--Ascomycota--Eurotiomycetes--Eurotiales--Trichocomaceae--Aspergillus	181	11.2	0.878333	256606	TAXON-New.ReferenceOTU1192	0
4.63194	0.0108351	0.215892	10	12	Fungi--Ascomycota--Eurotiomycetes--Onygenales--Arthrodermataceae--Ctenomyces--Ctenomyces_serratus	133	15.8	0.854722	47498	TAXON-New.CleanUp.ReferenceOTU3781	6.74256e-05
5.99306	2.46406e-05	0.16686	2	14	Bacteria--Firmicutes--Bacilli--Bacillales--Bacillaceae--Bacillus	17	15.5	0.800278	30	TAXON-622288	0.0016689
7.29861	0	0.137012	1	11	Bacteria--Proteobacteria--Deltaproteobacteria--Myxococcales--Polyangiaceae	34	6	0.748056	0	TAXON-New.CleanUp.ReferenceOTU9374	0.00131522
4.53472	0.0353757	0.220521	15	12	Fungi--Basidiomycota--Agaricomycetes--Agaricales--Tricholomataceae--Tricholoma	184	13.6	0.858611	74370	TAXON-JF926914	2.67099e-05
4.53472	0.0140522	0.220521	15	12	Fungi--Ascomycota--Eurotiomycetes--Eurotiales--Trichocomaceae--Aspergillus	157	14	0.858611	33662	TAXON-HQ340111	3.9744e-05
5.84028	0.000414982	0.171225	6	14	Fungi	86	16.8333	0.806389	436	TAXON-New.ReferenceOTU3001	0.000286162
4.79861	7.93223e-05	0.208394	3	12	Bacteria--Actinobacteria--Actinobacteria1--Micrococcales	35	18.3333	0.848056	70	TAXON-New.ReferenceOTU168	0.00108597
5.8125	0.000606348	0.172043	6	14	Bacteria--Proteobacteria--Gammaproteobacteria--Enterobacteriales--Enterobacteriaceae	68	17.1667	0.8075	550	TAXON-821080	0.00142884
1	0	1	1	1	Fungi	36	1	1	0	TAXON-FJ778424	0.00191203
5.79861	0.000696573	0.172455	7	14	Fungi--Basidiomycota--Agaricomycetes--Russulales--Russulaceae--Lactarius	54	17.1429	0.808056	624	TAXON-New.ReferenceOTU1112	0.000283745
5.20833	0.00328571	0.192	11	13	Fungi--Basidiomycota--unidentified--unidentifiedcross92--unidentified1--unidentified2--unidentified3--unculturedBasidiomycota	137	12.8182	0.831667	16854	TAXON-New.ReferenceOTU1372	0.00016312
7.29861	0	0.137012	1	11	Bacteria--Firmicutes--Bacilli--Bacillales--Paenibacillaceae--Brevibacillus	29	6	0.748056	0	TAXON-New.CleanUp.ReferenceOTU21783	0.00219922
5.23611	0.00108607	0.190981	6	13	Fungi--Basidiomycota--Agaricomycetes--Thelephorales--Thelephoraceae--unidentified--unidentifiedcross74--unculturedTomentella	74	16.6667	0.830556	724	TAXON-New.ReferenceOTU3275	0.000148265
4.46528	0.0656145	0.22395	19	12	Fungi--Basidiomycota--unidentified--unidentifiedcross139--unidentified1--unidentified2--unidentified3--unculturedBasidiomycota	197	11.4737	0.861389	43840	TAXON-New.CleanUp.ReferenceOTU1578	5.32688e-05
3.83333	0.294048	0.26087	25	11	Fungi--Basidiomycota--unidentified--unidentifiedcross142--unidentified1--unidentified2--unidentified3--unculturedBasidiomycota	230	10.28	0.886667	454868	TAXON-New.CleanUp.ReferenceOTU2034	2.72461e-05
5.44444	7.16085e-05	0.183673	3	13	Bacteria--Firmicutes--Bacilli--Bacillales--Exiguobacteraceae--Exiguobacterium	53	14.3333	0.822222	56	TAXON-578911	0.00180993
4.65972	0.00636002	0.214605	7	12	Fungi--Basidiomycota	70	18.2857	0.853611	32834	TAXON-New.ReferenceOTU942	0.00182462
1	0	1	11	1	Fungi--Ascomycota--Eurotiomycetes--Eurotiales--Trichocomaceae--Penicillium	246	11	1	0	TAXON-New.CleanUp.ReferenceOTU5009	0
5.66667	0.0138889	0.176471	2	9	Bacteria--Proteobacteria--Deltaproteobacteria--Myxococcales	53	6	0.813333	10360	TAXON-New.CleanUp.ReferenceOTU48661	0.00142154
5.04167	0.00948524	0.198347	18	13	Fungi--Basidiomycota--Agaricomycetes--Cantharellales--Clavulinaceae--Clavulina	161	12.0556	0.838333	34638	TAXON-New.ReferenceOTU1048	0
5.16667	0.00243415	0.193548	9	13	Fungi--Ascomycota--Eurotiomycetes--Eurotiales--Trichocomaceae--unidentified--unidentifiedcross101--unculturedPenicillium	116	15.2222	0.833333	1634	TAXON-New.ReferenceOTU510	9.5742e-05
4.45139	0.0915403	0.224649	21	12	Fungi--Basidiomycota--Agaricomycetes--Agaricales--Marasmiaceae--Armillaria--Armillaria_mellea	217	10.4286	0.861944	95830	TAXON-New.CleanUp.ReferenceOTU433	2.71552e-05
1	0	1	11	1	Fungi--Basidiomycota--unidentified--unidentifiedcross30--unidentified1--unidentified2--unidentified3--unculturedBasidiomycota	246	11	1	0	TAXON-JQ247374	0
4.61806	0.00943146	0.216541	9	12	Fungi--Basidiomycota--unidentified--unidentifiedcross119--unidentified1--unidentified2--unidentified3--unculturedBasidiomycota	87	16.7778	0.855278	44854	TAXON-New.ReferenceOTU3064	0.000347566
1	0	1	1	1	Fungi--Ascomycota--Eurotiomycetes--Eurotiales--Trichocomaceae--Penicillium--Penicillium_sp_0210LASC26Y_1	246	1	1	0	TAXON-New.CleanUp.ReferenceOTU3002	0
1	0	1	11	1	Fungi--Ascomycota--Sordariomycetes--Xylariales--Amphisphaeriaceae--Pestalotiopsis	246	11	1	0	TAXON-GU056017	0
7.14583	0.0418447	0.139942	3	11	Archaea--Crenarchaeota--Thaumarchaeota--Nitrososphaerales--Nitrososphaeraceae--Candidatus Nitrososphaera--SCA1170	12	4.33333	0.754167	184046	TAXON-556561	0.00238966
4.53472	0.0243204	0.220521	15	12	Fungi--Basidiomycota--Agaricomycetes--Agaricales--Agaricaceae	155	14.7333	0.858611	82476	TAXON-New.ReferenceOTU2160	6.80503e-05
4.61111	0	0.216867	1	9	Bacteria--Proteobacteria--Betaproteobacteria--Burkholderiales--Oxalobacteraceae	45	20	0.855556	0	TAXON-759624	0.00119538
4.60417	0.00692111	0.217195	10	12	Fungi--Basidiomycota--Agaricomycetes--Thelephorales--Thelephoraceae--unidentified--unidentifiedcross87--unculturedTomentella	108	15.7	0.855833	22876	TAXON-New.ReferenceOTU2067	5.43142e-05
4.47917	0.0491046	0.223256	19	12	Fungi--Ascomycota--unidentified--unidentifiedcross159--unidentified1--unidentified2--unidentified3	185	12.5789	0.860833	94532	TAXON-New.CleanUp.ReferenceOTU3860	2.7006e-05
4.61806	0.0114944	0.216541	11	12	Fungi--Ascomycota--Eurotiomycetes--Chaetothyriales--Chaetothyriaceae--Cyphellophora	129	16	0.855278	52364	TAXON-EU035416	0.000122791
1	0	1	11	1	Fungi--Basidiomycota--Agaricomycetes--Polyporales--Hyphodermataceae--Hyphoderma	246	11	1	0	TAXON-JN906723	5.32149e-05
5.15278	0.00404481	0.19407	11	13	Fungi--Basidiomycota--unidentified--unidentifiedcross174--unidentified1--unidentified2--unidentified3--unculturedBasidiomycota	137	12.9091	0.833889	17212	TAXON-New.CleanUp.ReferenceOTU4891	5.44199e-05
1	0	1	11	1	Fungi--Basidiomycota	246	11	1	0	TAXON-New.ReferenceOTU1385	0
5.19444	0.00315356	0.192513	9	13	Fungi--Basidiomycota	121	13.6667	0.832222	21110	TAXON-AJ246160	0.000671742
1	0	1	11	1	Fungi	246	11	1	0	TAXON-New.CleanUp.ReferenceOTU697	5.32149e-05
1	0	1	11	1	Fungi--Ascomycota--Sordariomycetes--Sordariales--Chaetomiaceae--Chaetomium--Chaetomium_globosum	246	11	1	0	TAXON-New.CleanUp.ReferenceOTU3070	0
4.61806	0.00518328	0.216541	9	12	Fungi--Ascomycota--Sordariomycetes--Hypocreales--Hypocreaceae	108	18.4444	0.855278	24300	TAXON-FJ605099	0.000108383
5.84722	0.000822788	0.171021	2	9	Bacteria--Proteobacteria--Betaproteobacteria--MND1	39	5.5	0.806111	52	TAXON-206124	0.00144216
4.52083	0.0304255	0.221198	16	12	Fungi--Ascomycota--Leotiomycetes--Erysiphales--Erysiphaceae--Neoerysiphe--Neoerysiphe_geranii	189	13.6875	0.859167	87460	TAXON-New.CleanUp.ReferenceOTU1450	6.75954e-05
1	0	1	11	1	Fungi--Ascomycota--Dothideomycetes--Pleosporales--Pleosporaceae	246	11	1	0	TAXON-New.CleanUp.ReferenceOTU2041	0
4.8125	0.0138889	0.207792	2	12	Bacteria--Actinobacteria--MB-A2-108--0319-7L14	19	13	0.8475	1986	TAXON-4440462	0.00183428
1	0	1	11	1	Fungi--Zygomycota--Incertae_sedis--Mucorales--Mucoraceae--Actinomucor	246	11	1	0	TAXON-New.ReferenceOTU930	0
4.54861	0.0181227	0.219847	14	12	Fungi--Basidiomycota--Agaricomycetes--Agaricales--Bolbitiaceae--Conocybe	181	14.0714	0.858056	33228	TAXON-New.ReferenceOTU75	5.33071e-05
1	0	1	11	1	Fungi--Ascomycota--Pezizomycetes--Pezizales--Pezizaceae--Peziza	246	11	1	0	TAXON-New.CleanUp.ReferenceOTU3644	0
5.09722	0.0150689	0.196185	18	13	Fungi--Basidiomycota	206	10.8889	0.836111	59466	TAXON-DQ182503	9.54148e-05
4.04167	0.113152	0.247423	15	11	Fungi--Ascomycota--Dothideomycetes--Pleosporales--Pleosporaceae	181	11.2	0.878333	256606	TAXON-New.CleanUp.ReferenceOTU991	0
4.5625	0.0203382	0.219178	13	12	Fungi--Basidiomycota--Agaricomycetes--Thelephorales--Thelephoraceae--unidentified--unidentifiedcross126	139	14.9231	0.8575	69992	TAXON-New.ReferenceOTU3296	3.97825e-05
4.98611	0.0483638	0.200557	22	13	Fungi--Basidiomycota	196	9.90909	0.840556	142892	TAXON-New.ReferenceOTU3060	4.03472e-05
4.98611	0.0181817	0.200557	22	13	Fungi--Basidiomycota--Agaricomycetes--Russulales--Russulaceae--unidentified--unidentifiedcross4--unculturedRussula	193	11.1818	0.840556	101044	TAXON-HQ204708	0
1	0	1	11	1	Fungi--Ascomycota--unidentified--unidentifiedcross172--unidentified1--unidentified2--unidentified3	246	11	1	0	TAXON-New.CleanUp.ReferenceOTU4836	0
1	0	1	11	1	Fungi--Ascomycota--Eurotiomycetes--Onygenales--Onygenaceae	246	11	1	0	TAXON-New.CleanUp.ReferenceOTU647	9.31338e-05
4.6875	0.00418228	0.213333	5	12	Fungi--Basidiomycota--Agaricomycetes--Boletales--Rhizopogonaceae--Rhizopogon--Rhizopogon_sp.	44	19	0.8525	21076	TAXON-FJ013089	0.00035398
4.70139	0.00320107	0.212703	6	12	Fungi	84	18.8333	0.851944	21082	TAXON-New.ReferenceOTU3156	0.000610822
1	0	1	1	1	Fungi--Basidiomycota	246	1	1	0	TAXON-New.ReferenceOTU879	0.00027937
5.22222	0.00201128	0.191489	9	13	Fungi--Ascomycota--unidentified--unidentifiedcross127--unidentified1--unidentified2--unidentified3--unculturedPezizomycotina	133	13.4444	0.831111	1152	TAXON-New.ReferenceOTU2750	5.33609e-05

## Sheet: Cp_AF
Table S7. Co-occurrence network parameters of rhizospheric fungal-prokaryotic communities of cereals (barely and durum wheat) and legumes (chickpea and faba bean) crops in Agroforestry (AF) and sole cropping (SC) systems. Bs, bulk soil; Ba, barely; Dw, durum wheat; Cp, chickpeas; Fb, Faba bean
Average Shortest Path Length	Betweenness Centrality	Closeness Centrality	degree	Eccentricity	lineage	neg degree	Neighborhood Connectivity	Radiality	Stress	Topological Coefficient	P value Corrected
4.28415	0.00156173	0.233418	8	10	Fungi--Ascomycota--Eurotiomycetes--Eurotiales--Trichocomaceae--Penicillium	136	11.125	0.89406	2030	0.389423	0.000109552
4.17486	0.00528838	0.239529	12	10	Fungi--Basidiomycota--Agaricomycetes--Russulales--Russulaceae--Russula--Russula_virescens	118	12.1667	0.897585	11240	0.348958	0.000134362
4.84699	0.000182372	0.206313	3	11	Fungi--Ascomycota--Eurotiomycetes--Eurotiales--Trichocomaceae--Aspergillus--Aspergillus_niger	14	23.3333	0.875903	286	0.603604	0.000580404
4.09836	0.0245183	0.244	19	10	Fungi--Ascomycota--Eurotiomycetes--Onygenales--Ajellomycetaceae	193	9.31579	0.900053	26464	0.259868	2.68113e-05
3.90164	0.046764	0.256303	18	10	Fungi--Ascomycota--unidentified--unidentifiedcross110--unidentified1--unidentified2--unidentified3--Ascomycota_sp_WP_2010	184	14.1667	0.906399	21660	0.280142	2.70486e-05
4.00546	0.0356871	0.249659	26	10	Fungi--Basidiomycota	196	9.26923	0.90305	42648	0.243213	4.03472e-05
4.08743	0.0151571	0.244652	20	10	Fungi--Ascomycota	217	9.55	0.900405	19768	0.254412	4.15865e-05
1	0	1	5	1	Fungi--Ascomycota--Dothideomycetes--Pleosporales--Pleosporaceae	245	5	1	0	1	2.74343e-05
1	0	1	5	1	Fungi--Ascomycota--Sordariomycetes--Diaporthales--Schizoparmaceae	245	5	1	0	1	4.11585e-05
3.53552	0.0347925	0.282844	11	9	Archaea--Euryarchaeota--Halobacteria--Halobacteriales--Halobacteriaceae--Haloarcula	152	19.0909	0.918209	29990	0.347902	0.00134995
1	0	1	1	1	Bacteria--Actinobacteria--MB-A2-108--0319-7L14	19	1	1	0	0	0.00183428
4.79781	0.000183403	0.208428	3	11	Fungi--Ascomycota	52	17.3333	0.87749	168	0.680556	0.000725456
4.01093	0.00415204	0.249319	6	10	Bacteria--Actinobacteria--Actinobacteria1--Actinomycetales--Pseudonocardiaceae--Amycolatopsis	35	20.3333	0.902873	3036	0.42963	0.00209666
3.77049	0.0290212	0.265217	9	10	Fungi--Basidiomycota--Agaricomycetes	79	18.5556	0.910629	24694	0.365741	0.00479982
4.33333	0	0.230769	1	10	Bacteria--Bacteroidetes--Sphingobacteriia--Sphingobacteriales	12	26	0.892473	0	0	0.00116963
4.2459	0.00275629	0.235521	9	10	Fungi--Chytridiomycota--Chytridiomycetes--Spizellomycetales--Spizellomycetaceae--Gaertneriomyces--Gaertneriomyces_semiglobifer	161	11.6667	0.895293	3774	0.380952	5.49182e-05
4.04918	0.0181528	0.246964	3	9	Bacteria--Proteobacteria--Betaproteobacteria--MND1	39	10	0.901639	8634	0.409091	0.00144216
4.01093	0.00478334	0.249319	8	10	Fungi--Ascomycota--Sordariomycetes--Hypocreales--Hypocreaceae	108	23	0.902873	5810	0.468085	0.000108383
4.18579	0.005288	0.238903	12	10	Fungi	151	11.5833	0.897233	10228	0.341398	0.000325954
4.15847	0.0035239	0.240473	7	10	Bacteria--Proteobacteria--Deltaproteobacteria--Myxococcales	34	17.1429	0.898114	1124	0.35873	0.0121944
3.9235	0.00519207	0.254875	7	10	Fungi--Basidiomycota--unidentified--unidentifiedcross78--unidentified1--unidentified2--unidentified3--unculturedBasidiomycota	73	19.5714	0.905694	3460	0.324455	0.00540143
1	0	1	5	1	Fungi--Basidiomycota--Agaricomycetes--Agaricales--Strophariaceae--Pholiota	245	5	1	0	1	2.74343e-05
4.76503	0.00183969	0.209862	10	11	Fungi--Ascomycota--Eurotiomycetes--Eurotiales--Trichocomaceae--Paecilomyces--Paecilomyces_lilacinus	86	16.3	0.878548	1894	0.402632	9.45217e-05
1	0	1	1	1	Bacteria--Proteobacteria--Deltaproteobacteria--Myxococcales	17	1	1	0	0	0.00544154
4.03279	0.00661909	0.247967	11	10	Fungi--Basidiomycota--Ustilaginomycetes--Ustilaginales--Ustilaginaceae--Ustilago--Ustilago_bullata	115	18	0.902168	6822	0.404762	0.000162864
5.01093	0	0.199564	1	11	Bacteria--Bacteroidetes--Sphingobacteriia--Sphingobacteriales--Sphingobacteriaceae	25	26	0.870615	0	0	0.00095888
3.93443	0.0290788	0.254167	15	10	Fungi--Ascomycota--unidentified--unidentifiedcross159--unidentified1--unidentified2--unidentified3	185	14.2667	0.905341	15174	0.28227	2.7006e-05
3.77049	0.0201721	0.265217	9	10	Fungi--Basidiomycota--Agaricomycetes	105	19.4444	0.910629	23578	0.384259	0.000109269
6.16393	0.0327689	0.162234	3	11	Archaea--Crenarchaeota--Thaumarchaeota--Nitrososphaerales--Nitrososphaeraceae--Candidatus Nitrososphaera--SCA1170	12	3.66667	0.833421	5802	0.380952	0.00238966
4.74317	0.00122181	0.210829	8	11	Fungi--Ascomycota--Dothideomycetes--Botryosphaeriales--Botryosphaeriaceae--Macrophomina--Macrophomina_phaseolina	66	20.375	0.879253	1608	0.46131	0.000146494
3.4918	0.0502312	0.286385	15	9	Fungi--Basidiomycota--Agaricomycetes--Agaricales--Agaricaceae--Leucoagaricus	146	14.9333	0.919619	36202	0.247126	0.00177762
4.12022	0.00246609	0.242706	6	10	Fungi--Basidiomycota--unidentified--unidentifiedcross119--unidentified1--unidentified2--unidentified3--unculturedBasidiomycota	87	18.1667	0.899348	2664	0.440171	0.000347566
3.90164	0.0357612	0.256303	19	10	Fungi--Basidiomycota--unidentified--unidentifiedcross162--unidentified1--unidentified2--unidentified3--unculturedBasidiomycota	193	13.1579	0.906399	19484	0.264302	2.67972e-05
4.46995	0.000129106	0.223716	2	10	Fungi--Ascomycota--Dothideomycetes--Pleosporales--Pleosporaceae	13	8	0.888066	20	0.538462	0.316105
3.97814	0.0178559	0.251374	5	10	Archaea--Euryarchaeota--Halobacteria--Halobacteriales--Halobacteriaceae--Haloarcula	95	7.4	0.903931	2398	0.261538	0.00425901
4.34426	0.000236385	0.230189	3	10	Fungi--Basidiomycota--unidentified--unidentifiedcross76--unidentified1--unidentified2--unidentified3--unculturedBasidiomycota	61	18.3333	0.892121	320	0.693333	0.000464091
4	0.00546745	0.25	9	10	Fungi--Basidiomycota--Agaricomycetes--Agaricales--Nidulariaceae--Cyathus--Cyathus_stercoreus	107	21.7778	0.903226	6398	0.44208	0.000626014
3.84699	0.0177754	0.259943	8	10	Fungi--Basidiomycota--unidentified--unidentifiedcross118--unidentified1--unidentified2--unidentified3--unculturedBasidiomycota	127	17.5	0.908161	17288	0.392857	0.000415355
4.06557	0.0120587	0.245968	20	10	Fungi--Basidiomycota--Agaricomycetes--Agaricales--Tricholomataceae--Tricholoma--Tricholoma_sp.	199	10.5	0.901111	18100	0.271429	2.73983e-05
1	0	1	5	1	Fungi--Basidiomycota	245	5	1	0	1	5.48686e-05
4.13115	0.00172275	0.242063	5	10	Fungi--Basidiomycota--Agaricomycetes--Thelephorales--Thelephoraceae--Tomentella	61	19.4	0.898995	1880	0.471795	0.000230033
4.01639	0.0409123	0.24898	26	10	Fungi--Ascomycota--Pezizomycetes--Pezizales--Pezizaceae--unidentified--unidentifiedcross143--unculturedPachyphloeus	214	8.38462	0.902697	33954	0.223776	2.74007e-05
4.01093	0.00546591	0.249319	9	10	Fungi--Ascomycota--unidentified--unidentifiedcross40--unidentified1--unidentified2--unidentified3--unculturedAscomycota	111	20.2222	0.902873	5858	0.417874	0.000312475
4.08743	0.0020778	0.244652	4	10	Bacteria--Actinobacteria--Actinobacteria1--Actinomycetales--Micrococcaceae--Arthrobacter	40	24.75	0.900405	2172	0.539773	0.00264447
3.81967	0.0198684	0.261803	9	10	Fungi--Ascomycota--unidentified--unidentifiedcross48--unidentified1--unidentified2--unidentified3--unculturedAscomycota	86	17.8889	0.909043	23462	0.392765	0.00236041
4.7541	0.000671938	0.210345	6	11	Fungi--Ascomycota--Orbiliomycetes--Orbiliales--Orbiliaceae--Arthrobotrys--Arthrobotrys_oligospora	91	23.6667	0.8789	1042	0.527132	0.000136249
4.94536	0	0.20221	1	11	Bacteria--Proteobacteria--Deltaproteobacteria--Myxococcales	6	31	0.87273	0	0	0.00171431
4.13661	0.00602997	0.241744	16	10	Fungi--Ascomycota--Eurotiomycetes--Chaetothyriales--Herpotrichiellaceae--Cladophialophora--Cladophialophora_chaetospira	148	9.875	0.898819	4448	0.277344	6.76136e-05
3.32787	0.285699	0.300493	12	9	Fungi--Basidiomycota--unidentified--unidentifiedcross113--unidentified1--unidentified2--unidentified3--unculturedBasidiomycota	78	9.75	0.924907	173268	0.165123	0.0109446
1	0	1	1	1	Fungi	36	1	1	0	0	0.00191203
4.89071	0.000243702	0.204469	5	11	Fungi--Basidiomycota--Agaricomycetes--Russulales--Russulaceae--unidentified--unidentifiedcross73--unculturedRussulaceae	43	19.4	0.874493	382	0.593548	0.000203705
3.3388	0.275295	0.299509	26	9	Fungi--Ascomycota--unidentified--unidentifiedcross152--unidentified1--unidentified2--unidentified3--Trinosporium_guianense	207	7.65385	0.924555	96114	0.181913	2.71236e-05
4.31148	0.000593635	0.231939	4	10	Fungi	86	16.25	0.893178	1362	0.564815	0.000286162
4.22404	0.0711393	0.23674	7	10	Bacteria--Proteobacteria--Deltaproteobacteria--Myxococcales	74	2.85714	0.895999	27924	0.142857	0.00211132
3.42623	0.0950024	0.291866	21	9	Fungi--Basidiomycota--Agaricomycetes--Thelephorales--Thelephoraceae--unidentified--unidentifiedcross164--unculturedTomentella	202	13.0476	0.921735	49204	0.231685	2.75306e-05
4.08197	0.014138	0.24498	20	10	Fungi--Basidiomycota--Agaricomycetes--Thelephorales--Thelephoraceae--unidentified--unidentifiedcross20--unculturedTomentella	174	10.2	0.900582	27062	0.278788	6.73518e-05
1	0	1	5	1	Fungi--Basidiomycota--Agaricomycetes--Boletales--Sclerodermataceae--Scleroderma--Scleroderma_sp.	245	5	1	0	1	2.74343e-05
6.89617	0	0.145008	1	11	Bacteria--Proteobacteria--Deltaproteobacteria--Myxococcales--Polyangiaceae	34	4	0.809801	0	0	0.00131522
3.16393	0.412134	0.316062	19	8	Bacteria--Cyanobacteria--Nostocophycideae--Nostocales--Nostocaceae	94	3	0.930196	168304	0.0833333	0.00601035
4.73224	0.00116782	0.211316	8	11	Fungi--Ascomycota--Eurotiomycetes--Eurotiales--Trichocomaceae--Aspergillus--Aspergillus_sp_LH5	70	20.75	0.879605	1690	0.459302	0.000376283
3.51913	0.320023	0.284161	18	8	Bacteria--Proteobacteria--Deltaproteobacteria--Syntrophobacterales--Syntrophobacteraceae	20	2.27778	0.918738	88710	0.0851852	0.148025
4.51366	0	0.22155	1	9	Bacteria--Actinobacteria--Thermoleophilia--Gaiellales--Gaiellaceae	1	18	0.886656	0	0	0.0116664
4.21311	0.000521252	0.237354	2	10	Bacteria--Planctomycetes--Planctomycetia--Gemmatales--Gemmataceae	4	26	0.896351	632	0.735294	0.00123727
5.05464	0.0431754	0.197838	3	10	Bacteria--Proteobacteria--Deltaproteobacteria--Myxococcales	8	1.66667	0.869205	6150	0.333333	0.0060308
6.02732	0.0217378	0.165911	2	11	Bacteria--Proteobacteria--Alphaproteobacteria--Sphingomonadales--Sphingomonadaceae	2	2.5	0.837828	3080	0.5	0.0321952
4.12022	0.00229486	0.242706	5	10	Fungi--Basidiomycota--Agaricomycetes--Agaricales	30	20	0.899348	2554	0.475	0.000217347
5.28962	0.0958386	0.18905	7	10	Archaea--Crenarchaeota--Thaumarchaeota--Nitrososphaerales--Nitrososphaeraceae--Candidatus Nitrososphaera	7	1.42857	0.861625	22074	0.142857	0.0325618
6.25137	0.0324266	0.159965	2	11	Bacteria--Bacteroidetes--Saprospirae--Saprospirales--Chitinophagaceae	2	4.5	0.830601	7374	0.5	0.00533037
6.28415	0	0.15913	1	11	Bacteria--Proteobacteria--Gammaproteobacteria--Alteromonadales--Alteromonadaceae--Cellvibrio	7	7	0.829543	0	0	0.00477158
4.03825	0.00366	0.247632	3	10	Fungi--Ascomycota--unidentified--unidentifiedcross8--unidentified1--unidentified2--unidentified3	141	8.33333	0.901992	738	0.431373	0.00217339
1	0	1	1	1	Fungi--Ascomycota--unidentified--unidentifiedcross108--unidentified1--unidentified2--unidentified3--unculturedAscomycota	64	1	1	0	0	0.000591026
3.95082	0.0821428	0.253112	31	10	Fungi--Basidiomycota--Agaricomycetes--Agaricales--Cortinariaceae--Gymnopilus	226	7.70968	0.904812	61226	0.188172	6.90261e-05
4.15847	0	0.240473	1	9	Bacteria--Actinobacteria--Actinobacteria1--Actinomycetales--Pseudonocardiaceae--Saccharopolyspora--hirsuta	18	19	0.898114	0	0	0.0018126
5.94536	0.0217979	0.168199	3	10	Fungi--Ascomycota--unidentified--unidentifiedcross94--unidentified1--unidentified2--unidentified3	55	3	0.840472	18214	0.333333	0.000819462
4.3224	0	0.231353	1	10	Bacteria--Proteobacteria--Deltaproteobacteria--Myxococcales	61	12	0.892826	0	0	0.00478013
4.25683	0.00243151	0.234917	9	10	Fungi--Ascomycota--Sordariomycetes--Xylariales--Amphisphaeriaceae--Pestalotiopsis	138	12.5556	0.894941	4898	0.427984	4.08374e-05
4.94536	0	0.20221	1	11	Bacteria--Actinobacteria--Thermoleophilia--Solirubrobacterales	1	31	0.87273	0	0	0.00109457
4.86885	6.70162e-05	0.205387	2	11	Bacteria--Proteobacteria--Deltaproteobacteria--Myxococcales	9	28.5	0.875198	110	0.763889	0.00268376
4.89617	0	0.204241	1	11	Bacteria--Bacteroidetes--Saprospirae--Saprospirales--Chitinophagaceae--Flavisolibacter	13	18	0.874317	0	0	0.00145342
4.06557	0.00438812	0.245968	6	10	Fungi--Basidiomycota--unidentified--unidentifiedcross75--unidentified1--unidentified2--unidentified3--unculturedBasidiomycota	46	17.1667	0.901111	1662	0.394309	0.00865033
4.48634	0	0.222899	1	10	Fungi	44	15	0.887537	0	0	0.00647822
4.74317	0.00114128	0.210829	8	11	Fungi--Basidiomycota--Agaricomycetes--Agaricales--Marasmiaceae--Armillaria--Armillaria_mellea	86	19.5	0.879253	1514	0.440476	8.0874e-05
4.50273	0.010929	0.222087	2	9	Bacteria--Proteobacteria--Alphaproteobacteria--Sphingomonadales--Sphingomonadaceae--Kaistobacter	2	9.5	0.887009	2462	0.5	0.00738657
1	0	1	5	1	Fungi--Basidiomycota--unidentified--unidentifiedcross6--unidentified1--unidentified2--unidentified3--unculturedBasidiomycota	245	5	1	0	1	5.48686e-05
8.22404	0	0.121595	1	12	Bacteria--Actinobacteria--Thermoleophilia--Solirubrobacterales	1	2	0.766966	0	0	0.0161919
7.22951	0.010929	0.138322	2	11	Bacteria--Proteobacteria--Alphaproteobacteria--Rhizobiales--Rhizobiaceae--Rhizobium--leguminosarum	2	2	0.799048	3194	0.5	0.00331611
5.43169	0.0218479	0.184105	4	10	Bacteria--Chloroflexi--Chloroflexi1--AKIW781	43	1.75	0.857042	9806	0.375	0.00210889
4.50273	0.00533437	0.222087	2	9	Bacteria--Actinobacteria--Acidimicrobiia--Acidimicrobiales--AKIW874	2	10	0.887009	2446	0.529412	0.00472629
3.59016	0.0630216	0.278539	5	7	Bacteria--Actinobacteria--Actinobacteria1--Actinomycetales--Streptomycetaceae	5	10.8	0.916446	23306	0.251282	0.0364987
4.57377	0.000862597	0.218638	2	8	Bacteria--Proteobacteria--Gammaproteobacteria--Xanthomonadales--Sinobacteraceae	2	3.5	0.884717	180	0.625	0.0019104
4.89617	0	0.204241	1	11	Bacteria--Planctomycetes--Phycisphaerae--WD2101	1	18	0.874317	0	0	0.00237769
4.12022	0.00167953	0.242706	3	10	Fungi	31	25.6667	0.899348	1910	0.587302	0.00021541
1	0	1	1	1	Bacteria--Nitrospirae--Nitrospira--Nitrospirales--Nitrospiraceae--Nitrospira1	1	1	1	0	0	0.024684
4.42077	0	0.226205	1	10	Bacteria--Bacteroidetes--Cytophagia--Cytophagales--Cytophagaceae	19	21	0.889653	0	0	0.00213695
3.96175	0.0217994	0.252414	3	9	Bacteria--Actinobacteria--Thermoleophilia--Gaiellales--Gaiellaceae	3	10.6667	0.90446	21976	0.42029	0.00703342
4.31148	0.000439414	0.231939	4	10	Fungi--Basidiomycota--Agaricomycetes--Corticiales--Corticiaceae--Rhizoctonia	36	16.25	0.893178	494	0.564815	0.000270811
4.04372	0.00329704	0.247297	6	10	Fungi--Basidiomycota--Agaricomycetes--Agaricales--Cortinariaceae--Inocybe--Inocybe_quietiodor	50	23	0.901816	3612	0.478261	0.0002994
4.76503	0	0.209862	1	11	Fungi--Ascomycota--Dothideomycetes--Pleosporales--Pleosporaceae	11	9	0.878548	0	0	0.0425885
4.97268	0	0.201099	1	11	Fungi	11	5	0.871849	0	0	0.00734279
6.2459	0.0325467	0.160105	3	10	Bacteria--Proteobacteria--Alphaproteobacteria--Rhizobiales--Bradyrhizobiaceae	18	1.66667	0.830777	9574	0.333333	0.00212781
4.33333	0	0.230769	1	10	Bacteria--Actinobacteria--Acidimicrobiia--Acidimicrobiales	12	26	0.892473	0	0	0.00100743
4.42077	0	0.226205	1	10	Bacteria--Proteobacteria--Gammaproteobacteria--Pseudomonadales--Pseudomonadaceae	7	21	0.889653	0	0	0.00222794
4.19126	0.0859629	0.238592	9	8	Bacteria--Acidobacteria--Solibacteres--Solibacterales	15	4.11111	0.897056	53620	0.207407	0.0016089
5.18579	0	0.192835	1	9	Bacteria--Verrucomicrobia--Pedosphaerae--Pedosphaerales--OPB35	1	9	0.864974	0	0	0.00488934
4.33333	0.0654952	0.230769	5	8	Bacteria--Actinobacteria--Thermoleophilia--Solirubrobacterales	5	3.8	0.892473	19494	0.311111	0.0360874
1	0	1	1	1	Bacteria--Planctomycetes--OM190--CL500-15	1	1	1	0	0	0.002704
1	0	1	1	1	Bacteria--Firmicutes--Bacilli--Bacillales--Bacillaceae--Bacillus	1	1	1	0	0	0.00926792
4.51366	0	0.22155	1	9	Bacteria--Proteobacteria--Alphaproteobacteria--Sphingomonadales--Erythrobacteraceae	1	18	0.886656	0	0	0.0100507
3.2459	0.261645	0.308081	3	8	Bacteria--Gemmatimonadetes--Gemm-1	14	21	0.927552	80662	0.350877	0.00164866
1	0	1	1	1	Bacteria--Actinobacteria--Thermoleophilia--Solirubrobacterales	1	1	1	0	0	0.0352689
1	0	1	1	1	Bacteria--Proteobacteria--Deltaproteobacteria--Myxococcales	1	1	1	0	0	0.00208974
5.28415	0.0429953	0.189245	2	9	Bacteria--Bacteroidetes--Saprospirae--Saprospirales--Chitinophagaceae	7	4	0.861802	12752	0.5	0.00219608
4.89617	0	0.204241	1	11	Fungi--Ascomycota--Dothideomycetes--Pleosporales--Montagnulaceae--Paraconiothyrium	21	18	0.874317	0	0	0.00059253
4.36612	8.48763e-05	0.229036	2	10	Fungi--Basidiomycota--unidentified--unidentifiedcross63--unidentified1--unidentified2--unidentified3--unculturedBasidiomycota	32	20	0.891415	132	0.791667	0.000203653
7.13661	0.0217378	0.140123	2	12	Bacteria--Firmicutes--Bacilli--Bacillales	2	2.5	0.802045	3852	0.5	0.0264305
1	0	1	1	1	Archaea--Crenarchaeota--Thaumarchaeota--Nitrososphaerales--Nitrososphaeraceae--Candidatus Nitrososphaera--gargensis	5	1	1	0	0	0.00558396
7.01093	0.010929	0.142634	2	12	Fungi--Ascomycota--Sordariomycetes--Hypocreales--Incertae_sedis--Incertae_sediscross69--Stachybotrys	22	1.5	0.806099	1542	0.5	0.00159756
5.04918	0.0178869	0.198052	5	9	Bacteria--Planctomycetes--Planctomycetia--Pirellulales--Pirellulaceae	5	5	0.869381	11006	0.307692	0.0239371
4.08743	0.00241771	0.244652	4	10	Bacteria--Proteobacteria--Gammaproteobacteria--Enterobacteriales--Enterobacteriaceae--Erwinia	42	25.75	0.900405	2872	0.5625	0.001259
5.0929	0	0.196352	1	11	Bacteria--Gemmatimonadetes--Gemm-5	13	19	0.867971	0	0	0.0024165
5.21858	0	0.191623	1	11	Bacteria--Bacteroidetes--Saprospirae--Saprospirales--Chitinophagaceae	13	7	0.863917	0	0	0.00153992
4.10383	0.0534438	0.243675	2	9	Bacteria--Proteobacteria--Gammaproteobacteria--Xanthomonadales--Xanthomonadaceae	2	11	0.899877	7670	0.5	0.00163588
4.20219	0.000687568	0.237971	3	10	Bacteria--Actinobacteria--Thermoleophilia--Gaiellales--Gaiellaceae	15	22.6667	0.896704	748	0.637255	0.00205226
4.89617	0	0.204241	1	11	Fungi--Basidiomycota--Agaricomycetes--Cantharellales--Cantharellaceae--Pseudocraterellus--Pseudocraterellus_undulatus	15	19	0.874317	0	0	0.000366434
4.68306	0.0439028	0.213536	3	10	Bacteria--Actinobacteria--Rubrobacteria--Rubrobacterales--Rubrobacteraceae--Rubrobacter	2	4	0.881192	6618	0.375	0.0337627
3.8306	0.0918922	0.261056	5	9	Bacteria--Verrucomicrobia--Pedosphaerae--Pedosphaerales--OPB35	5	8.4	0.90869	37704	0.274074	0.0121273
5.45355	9.00739e-05	0.183367	2	10	Bacteria--Proteobacteria--Deltaproteobacteria--Myxococcales	14	2.5	0.856337	8	0.75	0.00517578
4.84153	3.85654e-05	0.206546	2	11	Fungi--Ascomycota--Eurotiomycetes--Eurotiales--Incertae_sedis--Incertae_sediscross28--Thermomyces--Thermomyces_lanuginosus	46	17	0.87608	44	0.761905	0.000905056
1	0	1	1	1	Bacteria--Actinobacteria--Actinobacteria1--Micrococcales	1	1	1	0	0	0.0068414
1	0	1	1	1	Bacteria--Actinobacteria--Actinobacteria1--Actinomycetales	1	1	1	0	0	0.00180883
3.80874	0.0157375	0.262554	2	8	Bacteria--Actinobacteria--Thermoleophilia--Solirubrobacterales	2	18.5	0.909395	2932	0.546875	0.00598168
4.92896	0	0.202882	1	11	Fungi--Ascomycota--Pezizomycetes--Pezizales--Pyronemataceae--unidentified--unidentifiedcross95--vouchered_mycorrhizae_(Humaria)	6	15	0.873259	0	0	0.000351432
4.33333	0	0.230769	1	10	Bacteria--Chloroflexi--Ellin6529	12	26	0.892473	0	0	0.00111528
4.51366	0	0.22155	1	9	Bacteria--Bacteroidetes--Saprospirae--Saprospirales--Chitinophagaceae	1	18	0.886656	0	0	0.0290525
5.23497	0.0492149	0.191023	5	10	Bacteria--Actinobacteria--Rubrobacteria--Rubrobacterales--Rubrobacteraceae--Rubrobacter	4	3.8	0.863388	7930	0.28	0.550725
3.46995	0.149025	0.288189	8	7	Bacteria--Actinobacteria--Thermoleophilia--Gaiellales--Gaiellaceae	9	8.25	0.920324	48026	0.168605	0.00255018
4.3224	0.0276414	0.231353	6	8	Archaea--Crenarchaeota--Thaumarchaeota--Nitrososphaerales--Nitrososphaeraceae--Candidatus Nitrososphaera--gargensis	6	3.5	0.892826	8150	0.277778	0.0303317
4.12568	0.00271794	0.242384	2	9	Bacteria--Actinobacteria--Thermoleophilia--Gaiellales--Gaiellaceae	2	12.5	0.899172	1888	0.575	0.00619015
5.21858	0	0.191623	1	11	Bacteria--Actinobacteria--Actinobacteria1--Actinomycetales--Nocardioidaceae--Nocardioides	13	7	0.863917	0	0	0.00125202
3.97268	0.0310012	0.251719	4	9	Bacteria--Actinobacteria--Thermoleophilia--Gaiellales--Gaiellaceae	4	7.5	0.904107	21644	0.309524	0.00682337
5.04372	0.00721614	0.198267	2	9	Bacteria--Actinobacteria--Rubrobacteria--Rubrobacterales--Rubrobacteraceae	2	4.5	0.869558	1796	0.5	0.0785859
4.97268	0.0795242	0.201099	7	9	Bacteria--Actinobacteria--Actinobacteria1--Actinomycetales--Intrasporangiaceae--Phycicoccus	7	4.71429	0.871849	59272	0.206349	0.00803229
8.12022	0.010929	0.123149	2	13	Bacteria--Verrucomicrobia--Spartobacteria--Chthoniobacterales--Chthoniobacteraceae	2	1.5	0.770316	1928	0.5	0.0120967
4.46995	0.0215977	0.223716	3	9	Bacteria--Chloroflexi--Anaerolineae--SBR1031--SJA-101	3	8	0.888066	9798	0.368421	0.00429835
1	0	1	1	1	Bacteria--Actinobacteria--Actinobacteria1--Actinomycetales--Micrococcaceae	1	1	1	0	0	0.00909991
1	0	1	1	1	Bacteria--Acidobacteria--Acidobacteria-6--iii1-15	1	1	1	0	0	0.00229591
4.22404	0.0472415	0.23674	6	8	Bacteria--Actinobacteria--Rubrobacteria--Rubrobacterales--Rubrobacteraceae--Rubrobacter	7	5	0.895999	32454	0.266667	0.150206
7.24044	0	0.138113	1	11	Bacteria--Actinobacteria--Actinobacteria1--Actinomycetales--Promicromonosporaceae--Promicromonospora	1	3	0.798696	0	0	0.016331
1	0	1	1	1	Bacteria--Proteobacteria--Deltaproteobacteria--Myxococcales	1	1	1	0	0	0.00207647
1	0	1	1	1	Bacteria--Acidobacteria--Acidobacteria-6--iii1-15	1	1	1	0	0	0.0132664
5	0	0.2	1	11	Bacteria--Bacteroidetes--Saprospirae--Saprospirales--Chitinophagaceae	1	26	0.870968	0	0	0.0017325
4.72131	0.0139143	0.211806	4	10	Bacteria--Acidobacteria--Solibacteres--Solibacterales	5	4.75	0.879958	17030	0.416667	0.00349808
6.93989	0	0.144094	1	11	Bacteria--Bacteroidetes--Sphingobacteriia--Sphingobacteriales--Sphingobacteriaceae	1	3	0.808391	0	0	0.00288107
5.49727	0	0.181909	1	10	Bacteria--Actinobacteria--MB-A2-108--0319-7L14	1	2	0.854927	0	0	0.00357877
4.15847	0	0.240473	1	9	Bacteria--Actinobacteria--Thermoleophilia--Solirubrobacterales	1	19	0.898114	0	0	0.013914
6.93989	0	0.144094	1	11	Bacteria--Proteobacteria--Gammaproteobacteria--Xanthomonadales--Sinobacteraceae	1	3	0.808391	0	0	0.00339907
4.50273	0.00165502	0.222087	2	9	Bacteria--Proteobacteria--Alphaproteobacteria--Sphingomonadales--Sphingomonadaceae	2	10	0.887009	166	0.529412	0.071441
8.20765	0.010929	0.121838	2	13	NA	2	1.5	0.767495	2462	0.5	236.5
7.22404	0.0217378	0.138427	2	12	Bacteria--Actinobacteria--Thermoleophilia--Solirubrobacterales	2	2	0.799224	4920	0.5	0.00895892
1	0	1	1	1	Bacteria--Actinobacteria--Thermoleophilia--Solirubrobacterales	1	1	1	0	0	0.0105509
1	0	1	1	1	Bacteria--Acidobacteria--Acidobacteria-6--iii1-15	1	1	1	0	0	0.00257853
5.31694	0	0.188078	1	9	Bacteria--Proteobacteria--Alphaproteobacteria--Sphingomonadales--Sphingomonadaceae--Kaistobacter	1	6	0.860744	0	0	0.0314171
4.15847	0	0.240473	1	9	Bacteria--Verrucomicrobia--Spartobacteria--Chthoniobacterales--Chthoniobacteraceae--DA101	1	19	0.898114	0	0	0.00462704
5.32787	0	0.187692	1	9	Bacteria--Acidobacteria--Acidobacteria-6--iii1-15	1	5	0.860391	0	0	0.00974189
5.90164	0.0265784	0.169444	4	10	Bacteria--Actinobacteria--Rubrobacteria--Rubrobacterales--Rubrobacteraceae--Rubrobacter	6	3	0.841883	19610	0.285714	0.0356402
4.15847	0	0.240473	1	9	Bacteria--Actinobacteria--Thermoleophilia--Gaiellales--Gaiellaceae	1	19	0.898114	0	0	0.00703931
6.42623	0	0.155612	1	11	Bacteria--Bacteroidetes--Cytophagia--Cytophagales--Cytophagaceae	1	4	0.82496	0	0	0.0248469
6.22951	0	0.160526	1	11	Bacteria--Bacteroidetes--Cytophagia--Cytophagales--Cytophagaceae	1	5	0.831306	0	0	0.00451115
5.21858	0	0.191623	1	11	Bacteria--Chloroflexi--C0119	1	7	0.863917	0	0	0.0049328
4.15847	0	0.240473	1	9	Bacteria--Chloroflexi--Ellin6529	1	19	0.898114	0	0	0.00438785
1	0	1	1	1	Archaea--Crenarchaeota--Thaumarchaeota--Nitrososphaerales--Nitrososphaeraceae--Candidatus Nitrososphaera--gargensis	1	1	1	0	0	0.0385128
1	0	1	1	1	Bacteria--Proteobacteria--Betaproteobacteria--Burkholderiales--Comamonadaceae--Ramlibacter	1	1	1	0	0	0.0263361
1	0	1	1	1	Bacteria--Actinobacteria--Thermoleophilia--Gaiellales--Gaiellaceae	2	1	1	0	0	0.00203177
4.34426	0.0133085	0.230189	2	8	Bacteria--Bacteroidetes--Cytophagia--Cytophagales--Cytophagaceae	2	10	0.892121	3868	0.5	0.0285401
5.20765	0.010929	0.192025	2	11	Bacteria--Acidobacteria--Chloracidobacteria--RB41	2	4	0.864269	3888	0.5	0.0576702
1	0	1	1	1	Bacteria--Actinobacteria--Actinobacteria1--Actinomycetales--Intrasporangiaceae	1	1	1	0	0	0.00193065
4.48087	0.0160031	0.223171	2	9	Bacteria--Actinobacteria--Actinobacteria1--Actinomycetales--Microbacteriaceae--Agromyces	2	11	0.887714	7338	0.526316	0.0130595
6.28415	0	0.15913	1	11	Bacteria--Bacteroidetes--Cytophagia--Cytophagales--Cytophagaceae	1	7	0.829543	0	0	0.0421888
1	0	1	1	1	Bacteria--Gemmatimonadetes--Gemm-5	1	1	1	0	0	0.00250286
1	0	1	1	1	Bacteria--Actinobacteria--Actinobacteria1--Actinomycetales--Nocardioidaceae	1	1	1	0	0	0.00751776
4.94536	0	0.20221	1	11	Bacteria--Actinobacteria--Actinobacteria1--Actinomycetales--Nocardioidaceae	1	31	0.87273	0	0	0.00113176
4.96721	0	0.20132	1	10	Bacteria--Proteobacteria--Alphaproteobacteria--Rhizobiales--Rhodobiaceae--Afifella	1	4	0.872025	0	0	0.00975999
4.51366	0	0.22155	1	9	Bacteria--Bacteroidetes--Cytophagia--Cytophagales--Cytophagaceae	1	18	0.886656	0	0	0.0144296
4.51366	0	0.22155	1	9	Bacteria--Actinobacteria--Thermoleophilia--Solirubrobacterales	1	18	0.886656	0	0	0.00895229
1	0	1	1	1	Bacteria--Actinobacteria--Thermoleophilia--Solirubrobacterales--Solirubrobacteraceae	1	1	1	0	0	0.0076523
1	0	1	1	1	Bacteria--Proteobacteria--Deltaproteobacteria--Syntrophobacterales--Syntrophobacteraceae	1	1	1	0	0	0.00306673
4.45355	0.010929	0.22454	2	8	Bacteria--Acidobacteria--Acidobacteria-6--iii1-15--mb2424	2	4.5	0.888595	1290	0.5	0.00605085
5.44809	0	0.183551	1	9	unclassified6	1	2	0.856513	0	0	0.0166172
5.21858	0	0.191623	1	11	Bacteria--Chloroflexi--C0119	1	7	0.863917	0	0	0.00436657
4.51366	0	0.22155	1	9	Bacteria--Chloroflexi--Ellin6529	1	18	0.886656	0	0	0.0225488
4.15847	0	0.240473	1	9	Bacteria--Chloroflexi--Ellin6529	1	19	0.898114	0	0	0.00372244
4.48634	0.0111722	0.222899	2	9	Bacteria--Chloroflexi--Thermomicrobia--JG30-KF-CM45	2	6.5	0.887537	3530	0.5	0.0077548
1	0	1	1	1	Bacteria--Chloroflexi--TK10--B07_WMSP1	1	1	1	0	0	0.00296649
1	0	1	1	1	Bacteria--Firmicutes--Bacilli--Bacillales	1	1	1	0	0	0.00129533
9.11475	0	0.109712	1	14	Bacteria--Actinobacteria--Thermoleophilia--Solirubrobacterales--Solirubrobacteraceae	1	2	0.738234	0	0	0.00575047
4.94536	0	0.20221	1	11	Bacteria--Actinobacteria--Acidimicrobiia--Acidimicrobiales	1	31	0.87273	0	0	0.00137182
4.51366	0	0.22155	1	9	Bacteria--Bacteroidetes--Saprospirae--Saprospirales--Chitinophagaceae	1	18	0.886656	0	0	0.0658513
5.38798	0	0.185598	1	10	Archaea--Crenarchaeota--Thaumarchaeota--Nitrososphaerales--Nitrososphaeraceae--Candidatus Nitrososphaera--gargensis	1	3	0.858452	0	0	0.00744983
4.39344	0.114214	0.227612	3	9	Bacteria--Proteobacteria--Gammaproteobacteria--Xanthomonadales--Sinobacteraceae	3	8.66667	0.890534	26882	0.333333	0.0043601
6.04918	0	0.165312	1	11	Bacteria--Actinobacteria--Acidimicrobiia--Acidimicrobiales--AKIW874	1	3	0.837123	0	0	0.0120489
5.18579	0	0.192835	1	9	Bacteria--Acidobacteria--Acidobacteria-6--iii1-15	1	9	0.864974	0	0	0.0252244
6.28415	0	0.15913	1	11	Bacteria--Proteobacteria--Betaproteobacteria--Burkholderiales--Alcaligenaceae	1	7	0.829543	0	0	0.0627526
5.01093	0	0.199564	1	11	Fungi--Basidiomycota--unidentified--unidentifiedcross90--unidentified1--unidentified2--unidentified3--unculturedBasidiomycota	1	26	0.870615	0	0	0.00313499
1	0	1	1	1	Bacteria--Chloroflexi--Anaerolineae--SBR1031--SJA-101	1	1	1	0	0	0.0125295
1	0	1	1	1	Bacteria--Acidobacteria--Acidobacteria-6--iii1-15	1	1	1	0	0	0.00373787
5.21858	0	0.191623	1	9	Bacteria--Fibrobacteres--Fibrobacteria--258ds10	1	6	0.863917	0	0	0.00201588
4.42077	0	0.226205	1	10	Bacteria--Actinobacteria--Actinobacteria1--Actinomycetales--Micrococcaceae--Arthrobacter	1	21	0.889653	0	0	0.00104607
6.28415	0	0.15913	1	11	Bacteria--Proteobacteria--Deltaproteobacteria--Entotheonellales--Entotheonellaceae--Candidatus Entotheonella	1	7	0.829543	0	0	0.00493351
1	0	1	1	1	Bacteria--Gemmatimonadetes--Gemmatimonadetes1	1	1	1	0	0	0.00529788
5.14208	0.00059215	0.194474	2	9	Bacteria--Verrucomicrobia--Pedosphaerae--Pedosphaerales	2	6	0.866385	170	0.555556	0.0378052
6.89617	0	0.145008	1	11	Bacteria--Proteobacteria--Gammaproteobacteria--Pseudomonadales--Pseudomonadaceae--Pseudomonas	1	4	0.809801	0	0	0.00306902
6.20219	0	0.161233	1	12	Bacteria--Chloroflexi--Chloroflexi1--AKIW781	1	2	0.832188	0	0	0.0031395
6.04372	0	0.165461	1	10	Bacteria--Firmicutes--Bacilli--Bacillales	1	5	0.837299	0	0	0.00657756
9.20219	0	0.10867	1	14	NA	1	2	0.735413	0	0	69.19
1	0	1	1	1	Bacteria--Actinobacteria--Thermoleophilia--Gaiellales--Gaiellaceae	1	1	1	0	0	0.00131564
1	0	1	1	1	Bacteria--Proteobacteria--Deltaproteobacteria--Myxococcales--Polyangiaceae	1	1	1	0	0	0.00248476
4.46448	0	0.22399	1	8	Bacteria--Actinobacteria--Actinobacteria1--Actinomycetales--Geodermatophilaceae--Modestobacter	1	8	0.888243	0	0	0.00450259
1	0	1	1	1	Bacteria--Planctomycetes--Planctomycetia--B97	1	1	1	0	0	0.00549415
1	0	1	1	1	Bacteria--Proteobacteria--Deltaproteobacteria--Myxococcales	1	1	1	0	0	0.0641775
1	0	1	1	1	Bacteria--Actinobacteria--Rubrobacteria--Rubrobacterales--Rubrobacteraceae	1	1	1	0	0	0.0266013
1	0	1	1	1	Bacteria--Proteobacteria--Deltaproteobacteria--Myxococcales--Haliangiaceae	1	1	1	0	0	0.0019434
4.15847	0	0.240473	1	9	Bacteria--Bacteroidetes--Saprospirae--Saprospirales--Chitinophagaceae	1	19	0.898114	0	0	0.0142842
4.94536	0	0.20221	1	11	Bacteria--Gemmatimonadetes--Gemmatimonadetes1	1	31	0.87273	0	0	0.00152362
4.15847	0	0.240473	1	9	Bacteria--Actinobacteria--Actinobacteria1--Actinomycetales--Streptomycetaceae--Streptomyces	1	19	0.898114	0	0	0.0227936
8.00546	0	0.124915	1	13	Bacteria--Actinobacteria--Acidimicrobiia--Acidimicrobiales	1	2	0.774017	0	0	0.00598355
1	0	1	1	1	Bacteria--Planctomycetes--OM190--agg27	1	1	1	0	0	0.00477656
6.42623	0	0.155612	1	11	Bacteria--Actinobacteria--Actinobacteria1--Actinomycetales--Nocardioidaceae--Aeromicrobium	1	4	0.82496	0	0	0.00501332
6.28415	0	0.15913	1	11	Bacteria--Proteobacteria--Alphaproteobacteria--Sphingomonadales--Sphingomonadaceae--Kaistobacter	1	7	0.829543	0	0	0.00375068
																										false
																										false
																										false
																										false
																										false
																										false
																										false
																										false
																										false
																										false
																										false
																										false
																										false
																										false
																										false
																										false
																										false
																										false
																										false
																										false
																										false
																										false
																										false
																										false
																										false
																										false
																										false
																										false
																										false
																										false
																										false
																										false
																										false
																										false
																										false
																										false
																										false
																										false
																										false
																										false
																										false
																										false
																										false
																										false
																										false
																										false
																										false
																										false
																										false
																										false
																										false
																										false
																										false
																										false
																										false
																										false
																										false
																										false
																										false
																										false
																										false
																										false
																										false
																										false
																										false
																										false
																										false
																										false
																										false
																										false
																										false
																										false
																										false
																										false
																										false
																										false
																										false
																										false
																										false
																										false
																										false
																										false
																										false
																										false
																										false
																										false
																										false
																										false
																										false
																										false
																										false
																										false
																										false
																										false
																										false
																										false
																										false
																										false
																										false
																										false
																										false
																										false
																										false
																										false
																										false
																										false
																										false
																										false
																										false
																										false
																										false
																										false
																										false
																										false
																										false
																										false
																										false
																										false
																										false
																										false
																										false
																										false
																										false
																										false
																										false
																										false
																										false
																										false
																										false
																										false
																										false
																										false
																										false
																										false
																										false
																										false
																										false
																										false
																										false
																										false
																										false
																										false
																										false
																										false
																										false
																										false
																										false
																										false
																										false
																										false
																										false
																										false
																										false
																										false
																										false
																										false
																										false
																										false
																										false
																										false
																										false
																										false
																										false
																										false
																										false
																										false
																										false
																										false
																										false
																										false
																										false
																										false
																										false
																										false
																										false
																										false
																										false
																										false
																										false
																										false
																										false
																										false
																										false
																										false
																										false
																										false
																										false
																										false
																										false
																										false
																										false
																										false
																										false
																										false
																										false
																										false
																										false
																										false
																										false
																										false
																										false
																										false
																										false
																										false
																										false
																										false
																										false
																										false
																										false
																										false
																										false
																										false
																										false
																										false
																										false
																										false
																										false
																										false
																										false
																										false
																										false
																										false
																										false
																										false
																										false
																										false
																										false
																										false
																										false
																										false
																										false
																										false
																										false
																										false
																										false
																										false
																										false
																										false
																										false
																										false
																										false
																										false
																										false
																										false
																										false
																										false
																										false
																										false
																										false
																										false
																										false
																										false
																										false
																										false
																										false
																										false
																										false
																										false
																										false
																										false
																										false
																										false
																										false
																										false
																										false
																										false
																										false
																										false
																										false
																										false
																										false
																										false
																										false
																										false
																										false
																										false
																										false
																										false
																										false
																										false
																										false
																										false
																										false
																										false
																										false
																										false
																										false
																										false
																										false
																										false
																										false
																										false
																										false
																										false
																										false
																										false
																										false
																										false
																										false
																										false
																										false
																										false
																										false
																										false
																										false
																										false
																										false
																										false
																										false
																										false
																										false

## Sheet: Cp_FS
Table S7. Co-occurrence network parameters of rhizospheric fungal-prokaryotic communities of cereals (barely and durum wheat) and legumes (chickpea and faba bean) crops in Agroforestry (AF) and sole cropping (SC) systems. Bs, bulk soil; Ba, barely; Dw, durum wheat; Cp, chickpeas; Fb, Faba bean
Average Shortest Path Length	Betweenness Centrality	Closeness Centrality	degree	Eccentricity	lineage	neg degree	Neighborhood Connectivity	Radiality	Stress	Topological Coefficient	P value Corrected
4.47917	0.514107	0.223256	19	11	Fungi--Ascomycota	229	10.5789	0.855035	306174	0.299342	2.70149e-05
5.125	0.0322988	0.195122	15	12	Fungi--Basidiomycota--Agaricomycetes--Russulales--Russulaceae--Russula--Russula_virescens	118	10.4667	0.828125	27676	0.394444	0.000134362
5.43056	0.00186124	0.184143	2	12	Fungi--Ascomycota--Eurotiomycetes--Eurotiales--Trichocomaceae--Aspergillus--Aspergillus_niger	14	15.5	0.815394	1044	0.725	0.000580404
4.97222	0.075078	0.201117	24	12	Fungi--Basidiomycota--Agaricomycetes--Thelephorales--Thelephoraceae--Tomentella	189	8.95833	0.834491	43266	0.30609	5.30285e-05
5.30556	0.00474397	0.188482	4	12	Fungi--Basidiomycota--Agaricomycetes--Boletales--Rhizopogonaceae--Rhizopogon--Rhizopogon_sp.	44	13.5	0.820602	4656	0.568182	0.00035398
5.72917	0.0202254	0.174545	12	13	Fungi--Ascomycota--Eurotiomycetes--Onygenales--Ajellomycetaceae	193	13	0.802951	11678	0.413793	2.68113e-05
5.06944	0.036854	0.19726	18	12	Fungi--Zygomycota--Incertae_sedis--Mucorales--Mucoraceae--unidentified--unidentifiedcross155--unculturedMucor	202	10.2778	0.83044	31010	0.371111	4.04484e-05
5.71528	0.00865821	0.17497	9	13	Fungi--Basidiomycota--Agaricomycetes--Thelephorales--Thelephoraceae--unidentified--unidentifiedcross126	139	15.5556	0.80353	18594	0.454861	3.97825e-05
1	0	1	9	1	Fungi--Basidiomycota--Agaricomycetes--Thelephorales--Thelephoraceae--unidentified--unidentifiedcross136	256	9	1	0	1	3.93063e-05
1	0	1	9	1	Fungi--Ascomycota--Sordariomycetes--Xylariales--Amphisphaeriaceae	256	9	1	0	1	2.61967e-05
1	0	1	9	1	Fungi--Basidiomycota--Agaricomycetes--Agaricales--Cortinariaceae--Cortinarius--Cortinarius_sp.	256	9	1	0	1	2.61967e-05
1	0	1	9	1	Fungi--Basidiomycota	256	9	1	0	1	3.93063e-05
5.31944	0.00475137	0.18799	4	12	Fungi--Ascomycota	52	12	0.820023	4300	0.52381	0.000725456
5.72917	0.00532469	0.174545	12	13	Fungi	179	15.6667	0.802951	9360	0.505747	2.69044e-05
5.61806	0.0377641	0.177998	15	13	Fungi--Ascomycota--Pezizomycetes--Pezizales--Pyronemataceae--unidentified--unidentifiedcross9--unculturedGeopyxis	189	13.5333	0.807581	39880	0.379798	2.64866e-05
5.03472	0.0157639	0.198621	2	9	Bacteria--Proteobacteria--Betaproteobacteria--MND1	39	5.5	0.831887	10768	0.5625	0.00144216
5.02778	0.052934	0.198895	21	12	Fungi--Ascomycota--unidentified--unidentifiedcross49--unidentified1--unidentified2--unidentified3	191	9.47619	0.832176	37868	0.339048	5.31208e-05
7.32639	0.0138889	0.136493	2	15	Bacteria--Proteobacteria--Deltaproteobacteria--Myxococcales	34	7	0.7364	26542	0.5	0.0121944
5.72917	0.0153147	0.174545	11	13	Fungi--Basidiomycota--Agaricomycetes--Agaricales--Amanitaceae--Amanita	155	11.6364	0.802951	24316	0.366771	4.02849e-05
5.61806	0.0210086	0.177998	15	13	Fungi--Ascomycota--Sordariomycetes--Hypocreales	191	14.1333	0.807581	38006	0.39798	6.77932e-05
5.67361	0.0164704	0.176255	11	13	Fungi--Ascomycota--Sordariomycetes--Hypocreales--Hypocreaceae--Hypocrea	209	14.2727	0.805266	24674	0.402204	2.67519e-05
5.78472	0.00103807	0.172869	8	13	Fungi--Ascomycota--Eurotiomycetes--Eurotiales--Trichocomaceae--Paecilomyces--Paecilomyces_lilacinus	86	18.625	0.800637	1048	0.607759	9.45217e-05
5.75694	0.00349264	0.173703	10	13	Fungi--Basidiomycota--Agaricomycetes--Agaricales	117	17.4	0.801794	7200	0.565517	8.09524e-05
5.90972	0.0139067	0.169213	3	13	Bacteria--Proteobacteria--Deltaproteobacteria--Myxococcales	17	15.3333	0.795428	2094	0.573333	0.00544154
5.01389	0.056709	0.199446	21	12	Fungi--Ascomycota--Dothideomycetes--Pleosporales--Pleosporaceae	219	9.52381	0.832755	37260	0.327839	2.67743e-05
5.92361	3.10542e-05	0.168816	2	13	Fungi--Basidiomycota--unidentified--unidentifiedcross44--unidentified1--unidentified2--unidentified3--unculturedBasidiomycota	67	20.5	0.79485	32	0.78	0.00027087
1	0	1	9	1	Fungi--Basidiomycota--unidentified--unidentifiedcross141--unidentified1--unidentified2--unidentified3--unculturedBasidiomycota	256	9	1	0	1	2.61967e-05
1	0	1	9	1	Fungi--Ascomycota--Dothideomycetes--Pleosporales--Pleosporaceae	256	9	1	0	1	2.61967e-05
5.64583	0	0.177122	1	11	Bacteria--Proteobacteria--Betaproteobacteria--Burkholderiales--Oxalobacteraceae	45	20	0.806424	0	0	0.00119538
6.70139	0.0418447	0.149223	3	12	Archaea--Crenarchaeota--Thaumarchaeota--Nitrososphaerales--Nitrososphaeraceae--Candidatus Nitrososphaera--SCA1170	12	4.33333	0.762442	8720	0.37037	0.00238966
5.09722	0.0409641	0.196185	17	12	Fungi--Ascomycota--Leotiomycetes--Helotiales--Incertae_sedis--Incertae_sediscross60--Cadophora	182	10.1176	0.829282	37370	0.379902	6.73636e-05
1	0	1	1	1	Fungi--Basidiomycota--unidentified--unidentifiedcross70--unidentified1--unidentified2--unidentified3--unculturedBasidiomycota	256	1	1	0	0	0.000327403
5.79861	0.00508081	0.172455	6	13	Fungi--Basidiomycota--Agaricomycetes--Agaricales--Cortinariaceae--Cortinarius--Cortinarius_sp.	108	16.3333	0.800058	10592	0.528736	9.47436e-05
5.64583	0.0154427	0.177122	13	13	Fungi--Basidiomycota--Agaricomycetes--Corticiales--Corticiaceae--Rhizoctonia	154	15.7692	0.806424	31868	0.447552	5.38127e-05
5.72917	0.00571827	0.174545	12	13	Fungi--Basidiomycota--unidentified--unidentifiedcross162--unidentified1--unidentified2--unidentified3--unculturedBasidiomycota	193	14.5	0.802951	6470	0.465517	2.67972e-05
7.34028	0	0.136235	1	15	Fungi--Ascomycota--Dothideomycetes--Pleosporales--Pleosporaceae	13	13	0.735822	0	0	0.316105
6.34722	0.0697204	0.157549	13	14	Archaea--Euryarchaeota--Halobacteria--Halobacteriales--Halobacteriaceae--Haloarcula	95	8.15385	0.777199	133626	0.340659	0.00425901
6.41667	0.00134021	0.155844	10	14	Fungi--Basidiomycota--unidentified--unidentifiedcross76--unidentified1--unidentified2--unidentified3--unculturedBasidiomycota	61	11.4	0.774306	954	0.547368	0.000464091
1	0	1	9	1	Fungi--Basidiomycota--Agaricomycetes--Corticiales--Corticiaceae--Waitea--Waitea_circinata	256	9	1	0	1	7.85902e-05
1	0	1	1	1	Fungi	256	1	1	0	0	0.000144048
5.8125	0.000568161	0.172043	6	13	Fungi--Ascomycota--Sordariomycetes--Hypocreales--Hypocreaceae--Trichoderma	72	19.5	0.799479	614	0.637931	0.00116997
5.8125	0.000535188	0.172043	6	13	Fungi--Basidiomycota--Agaricomycetes--Cantharellales--Ceratobasidiaceae--Ceratobasidium	94	20.6667	0.799479	618	0.678161	0.000202455
5.71528	0.0138889	0.17497	2	11	Bacteria--Proteobacteria--Deltaproteobacteria--Myxococcales	53	6	0.80353	3898	0.5	0.00142154
5.65972	0.0133257	0.176687	12	13	Fungi--Basidiomycota--unidentified--unidentifiedcross35--unidentified1--unidentified2--unidentified3--unculturedBasidiomycota	140	16.4167	0.805845	28302	0.467172	4.03217e-05
5.88194	0.000263549	0.170012	5	13	Fungi--Basidiomycota	92	19	0.796586	256	0.72	0.00167861
6.47222	0.000686815	0.154506	8	14	Bacteria--Firmicutes--Bacilli--Bacillales--Exiguobacteraceae--Exiguobacterium	53	12.125	0.771991	500	0.654412	0.00180993
5.70139	0.00923723	0.175396	9	13	Fungi--Basidiomycota--Agaricomycetes--Russulales--Russulaceae--Russula	170	15.5556	0.804109	18644	0.441077	8.06446e-05
6.41667	0.0017044	0.155844	8	14	Fungi--Ascomycota--Orbiliomycetes--Orbiliales--Orbiliaceae--Arthrobotrys--Arthrobotrys_oligospora	91	10.375	0.774306	1172	0.446429	0.000136249
7.30556	0	0.136882	1	13	Bacteria--Firmicutes--Bacilli--Bacillales--Paenibacillaceae--Brevibacillus	29	6	0.737269	0	0	0.00219922
1	0	1	9	1	Fungi--Ascomycota--Eurotiomycetes--Eurotiales--Trichocomaceae--Aspergillus	256	9	1	0	1	9.17222e-05
1	0	1	9	1	Fungi--Ascomycota	256	9	1	0	1	5.23934e-05
5.01389	0.0668229	0.199446	22	12	Fungi--Basidiomycota--Agaricomycetes--Boletales--Sclerodermataceae--Scleroderma--Scleroderma_sp.	206	9.09091	0.832755	39566	0.323636	2.64481e-05
7.34028	0	0.136235	1	15	Fungi--Basidiomycota--unidentified--unidentifiedcross113--unidentified1--unidentified2--unidentified3--unculturedBasidiomycota	78	13	0.735822	0	0	0.0109446
1	0	1	9	1	Fungi--Basidiomycota--Agaricomycetes--Agaricales--Agaricaceae--unidentified--unidentifiedcross58--unculturedTulostoma	256	9	1	0	1	0.000392951
1	0	1	1	1	Fungi	36	1	1	0	0	0.00191203
5.06944	0.0361537	0.19726	18	12	Fungi--Ascomycota--Eurotiomycetes--Eurotiales--Trichocomaceae--Aspergillus	157	10.3333	0.83044	30930	0.373333	3.9744e-05
5.25	0.0122928	0.190476	7	12	Fungi--Ascomycota--Eurotiomycetes--Eurotiales--Trichocomaceae--Neosartorya--Neosartorya_fischeri	88	11.8571	0.822917	14700	0.47205	0.000190516
7.30556	0	0.136882	1	13	Bacteria--Proteobacteria--Deltaproteobacteria--Myxococcales--Polyangiaceae	34	6	0.737269	0	0	0.00131522
4.65278	0.391883	0.214925	20	10	Bacteria--Proteobacteria--Deltaproteobacteria--Syntrophobacterales--Syntrophobacteraceae	20	1.85	0.847801	78022	0.0653846	0.148025
5.64583	0	0.177122	1	11	Bacteria--Actinobacteria--Thermoleophilia--Gaiellales--Gaiellaceae	1	20	0.806424	0	0	0.0116664
5.18056	0.018486	0.193029	10	12	Fungi--Basidiomycota--unidentified--unidentifiedcross19--unidentified1--unidentified2--unidentified3--unculturedBasidiomycota	108	12.6	0.82581	22680	0.464	0.00013553
5.74306	0.00431331	0.174123	11	13	Fungi--Ascomycota--unidentified--unidentifiedcross103--unidentified1--unidentified2--unidentified3	160	16.4545	0.802373	8248	0.532915	5.38121e-05
1.57143	0.809524	0.636364	4	3	Bacteria--Proteobacteria--Deltaproteobacteria--Myxococcales	8	1.5	0.857143	34	0.25	0.0060308
1.85714	0.47619	0.538462	2	3	Bacteria--Proteobacteria--Alphaproteobacteria--Sphingomonadales--Sphingomonadaceae	2	3	0.785714	20	0.5	0.0321952
6.36111	0.120921	0.157205	7	12	Archaea--Crenarchaeota--Thaumarchaeota--Nitrososphaerales--Nitrososphaeraceae--Candidatus Nitrososphaera	7	1.42857	0.77662	19608	0.142857	0.0325618
7.3125	0.0410839	0.136752	2	13	Bacteria--Bacteroidetes--Saprospirae--Saprospirales--Chitinophagaceae	2	4.5	0.736979	6552	0.5	0.00533037
7.35417	0	0.135977	1	13	Bacteria--Proteobacteria--Gammaproteobacteria--Alteromonadales--Alteromonadaceae--Cellvibrio	7	7	0.735243	0	0	0.00477158
1	0	1	1	1	Fungi--Basidiomycota--unidentified--unidentifiedcross65--unidentified1--unidentified2--unidentified3--unculturedBasidiomycota	137	1	1	0	0	0.00153236
5.29167	0.00488387	0.188976	3	12	Fungi--Basidiomycota--Agaricomycetes--Polyporales--unidentified--unidentifiedcross122--unidentified1--Polyporales_sp_1_SR_2012	28	16.3333	0.821181	6908	0.638889	0.000270738
5.8125	0.000703351	0.172043	6	13	Fungi--Ascomycota--Sordariomycetes--Hypocreales--Hypocreaceae--Hypocrea	108	18.8333	0.799479	628	0.614943	6.80161e-05
5.6875	0.0019934	0.175824	2	11	Bacteria--Chloroflexi--Anaerolineae--GCA004	78	8	0.804688	3800	0.636364	0.00209358
6.39583	0.0276807	0.156352	3	12	Fungi--Ascomycota--unidentified--unidentifiedcross94--unidentified1--unidentified2--unidentified3	55	3	0.775174	15174	0.333333	0.000819462
8.31944	0	0.1202	1	16	Fungi--Basidiomycota--unidentified--unidentifiedcross75--unidentified1--unidentified2--unidentified3--unculturedBasidiomycota	46	2	0.695023	0	0	0.00865033
5.95139	2.83852e-05	0.168028	2	13	Fungi--Basidiomycota--Agaricomycetes--Agaricales--Marasmiaceae--Armillaria--Armillaria_mellea	86	19.5	0.793692	24	0.804348	8.0874e-05
5.88194	0.00163059	0.170012	6	13	Fungi--Ascomycota--Dothideomycetes--Pleosporales--Pleosporaceae--Alternaria	123	12.5	0.796586	2188	0.479167	6.63673e-05
6.56944	3.68251e-05	0.15222	2	14	Bacteria--Actinobacteria--Rubrobacteria--Rubrobacterales--Rubrobacteraceae--Rubrobacter	20	13	0.76794	22	0.75	0.00113716
5.90972	5.9883e-05	0.169213	3	13	Bacteria--Proteobacteria--Gammaproteobacteria--Xanthomonadales--Sinobacteraceae--Steroidobacter	44	21	0.795428	58	0.8	0.00114972
5.63194	0.0138889	0.177559	2	11	Bacteria--Proteobacteria--Alphaproteobacteria--Sphingomonadales--Sphingomonadaceae--Kaistobacter	2	10.5	0.807002	2188	0.5	0.00738657
6.29167	0	0.15894	1	12	Bacteria--Actinobacteria--Thermoleophilia--Solirubrobacterales	1	2	0.779514	0	0	0.0161919
5.29861	0.0138889	0.188729	2	11	Bacteria--Proteobacteria--Alphaproteobacteria--Rhizobiales--Rhizobiaceae--Rhizobium--leguminosarum	2	2.5	0.820891	2108	0.5	0.00331611
5.25	0.00871782	0.190476	7	12	Fungi--Basidiomycota--Agaricomycetes--Agaricales--Psathyrellaceae--Coprinellus--Coprinellus_disseminatus	73	12.4286	0.822917	7640	0.496894	0.000160133
2.14286	0.285714	0.466667	2	4	Fungi	38	2.5	0.714286	12	0.5	0.0034463
5.36111	0.00180595	0.186528	2	12	Fungi--Basidiomycota--unidentified--unidentifiedcross91--unidentified1--unidentified2--unidentified3--unculturedBasidiomycota	27	15	0.818287	2762	0.7	0.00035433
5.63194	0.00689588	0.177559	2	11	Bacteria--Actinobacteria--Acidimicrobiia--Acidimicrobiales--AKIW874	2	11	0.807002	2184	0.526316	0.00472629
5.99306	9.25001e-06	0.16686	2	13	Fungi--Chytridiomycota--Chytridiomycetes--Rhizophydiales--Rhizophydiaceae--Rhizophydium--Rhizophydium_sp_JEL_223	14	21.5	0.791956	4	0.97619	0.000492201
5.47222	0	0.182741	1	12	Bacteria--Proteobacteria--Betaproteobacteria--Methylophilales--Methylophilaceae--Methylotenera--mobilis	6	19	0.813657	0	0	0.00103676
5.1875	0.0513122	0.192771	4	11	Bacteria--Actinobacteria--Actinobacteria1--Actinomycetales--Streptomycetaceae	5	9.75	0.825521	12776	0.273438	0.0364987
6.16667	0.000841211	0.162162	2	12	Bacteria--Proteobacteria--Gammaproteobacteria--Xanthomonadales--Sinobacteraceae	2	3	0.784722	94	0.666667	0.0019104
6.90278	0	0.144869	1	14	Bacteria--Nitrospirae--Nitrospira--Nitrospirales--Nitrospiraceae--Nitrospira1	1	3	0.754051	0	0	0.024684
5.6875	0.0019934	0.175824	2	11	Bacteria--Actinobacteria--Thermoleophilia--Gaiellales--Gaiellaceae	3	8	0.804688	3800	0.636364	0.00703342
1	0	1	1	1	Fungi--Basidiomycota--Agaricomycetes--Agaricales	6	1	1	0	0	0.0505946
5.97917	3.8097e-05	0.167247	3	13	Fungi--Basidiomycota--Agaricomycetes--Corticiales--Corticiaceae--Rhizoctonia	36	20.3333	0.792535	22	0.920635	0.000270811
5.8125	0.000535188	0.172043	6	13	Bacteria--Chloroflexi--Thermomicrobia--Sphaerobacterales	58	20.6667	0.799479	618	0.678161	0.00412083
7.34028	0	0.136235	1	15	Fungi	11	13	0.735822	0	0	0.00734279
6.61111	0	0.151261	1	14	Bacteria--Planctomycetes--Planctomycetia--Gemmatales--Gemmataceae--Gemmata	1	15	0.766204	0	0	0.00200221
4.31944	0.515249	0.231511	4	10	Bacteria--Proteobacteria--Alphaproteobacteria--Rhizobiales--Bradyrhizobiaceae	18	6	0.86169	296130	0.25	0.00212781
6.70833	0	0.149068	1	12	Bacteria--Firmicutes--Bacilli--Bacillales--Bacillaceae--Bacillus	1	2	0.762153	0	0	0.0464646
5.6875	0.0149212	0.175824	2	11	Bacteria--Proteobacteria--Deltaproteobacteria--Myxococcales	18	6.5	0.804688	15104	0.55	0.00195975
4.73611	0.174624	0.211144	11	10	Bacteria--Acidobacteria--Solibacteres--Solibacterales	15	3.36364	0.844329	93764	0.157576	0.0016089
5.72917	0	0.174545	1	11	Bacteria--Verrucomicrobia--Pedosphaerae--Pedosphaerales--OPB35	1	11	0.802951	0	0	0.00488934
4.125	0.512696	0.242424	5	8	Bacteria--Actinobacteria--Thermoleophilia--Solirubrobacterales	5	3.2	0.869792	288650	0.275	0.0360874
1	0	1	1	1	Bacteria--Planctomycetes--OM190--CL500-15	1	1	1	0	0	0.002704
1	0	1	1	1	Bacteria--Firmicutes--Bacilli--Bacillales--Bacillaceae--Bacillus	1	1	1	0	0	0.00926792
5.64583	0	0.177122	1	11	Bacteria--Proteobacteria--Alphaproteobacteria--Sphingomonadales--Erythrobacteraceae	1	20	0.806424	0	0	0.0100507
5.64583	0	0.177122	1	11	Bacteria--Gemmatimonadetes--Gemm-1	14	20	0.806424	0	0	0.00164866
1	0	1	1	1	Bacteria--Actinobacteria--Thermoleophilia--Solirubrobacterales	1	1	1	0	0	0.0352689
1	0	1	1	1	Bacteria--Proteobacteria--Deltaproteobacteria--Myxococcales	1	1	1	0	0	0.00208974
4.21528	0.498737	0.237232	2	9	Bacteria--Bacteroidetes--Saprospirae--Saprospirales--Chitinophagaceae	7	4.5	0.86603	289332	0.5	0.00219608
5.63194	0.0138889	0.177559	2	11	Bacteria--Chloroflexi--Anaerolineae--SBR1031--SJA-101	30	10.5	0.807002	2188	0.5	0.0015254
5.99306	9.25001e-06	0.16686	2	13	Bacteria--Firmicutes--Bacilli--Bacillales--Bacillaceae--Bacillus	28	21.5	0.791956	4	0.97619	0.00154605
7.66667	0.0275835	0.130435	2	13	Bacteria--Firmicutes--Bacilli--Bacillales	2	2.5	0.722222	5788	0.5	0.0264305
1	0	1	1	1	Archaea--Crenarchaeota--Thaumarchaeota--Nitrososphaerales--Nitrososphaeraceae--Candidatus Nitrososphaera--gargensis	5	1	1	0	0	0.00558396
2.42857	0.285714	0.411765	2	4	Fungi--Ascomycota--Sordariomycetes--Hypocreales--Incertae_sedis--Incertae_sediscross69--Stachybotrys	22	1.5	0.642857	12	0.5	0.00159756
5.54167	0.0287404	0.180451	5	11	Bacteria--Planctomycetes--Planctomycetia--Pirellulales--Pirellulaceae	5	5.8	0.810764	16828	0.3	0.0239371
6.72222	0	0.14876	1	14	Bacteria--Gemmatimonadetes--Gemm-5	13	12	0.761574	0	0	0.0024165
2.42857	0	0.411765	1	4	Bacteria--Proteobacteria--Gammaproteobacteria--Xanthomonadales--Xanthomonadaceae	2	4	0.642857	0	0	0.00163588
5.45139	0.0437214	0.183439	3	10	Bacteria--Actinobacteria--Rubrobacteria--Rubrobacterales--Rubrobacteraceae--Rubrobacter	2	3.66667	0.814525	12594	0.380952	0.0337627
4.64583	0.137404	0.215247	4	9	Bacteria--Verrucomicrobia--Pedosphaerae--Pedosphaerales--OPB35	5	6.5	0.84809	100920	0.323529	0.0121273
6.61111	4.85625e-05	0.151261	2	12	Bacteria--Proteobacteria--Deltaproteobacteria--Myxococcales	14	2	0.766204	2	1	0.00517578
6.625	0	0.150943	1	12	Bacteria--Acidobacteria--Solibacteres--Solibacterales	1	2	0.765625	0	0	0.00492809
5.64583	0	0.177122	1	11	Bacteria--Actinobacteria--Thermoleophilia--Solirubrobacterales	2	20	0.806424	0	0	0.00598168
5.64583	0	0.177122	1	11	Bacteria--Bacteroidetes--Saprospirae--Saprospirales--Chitinophagaceae	1	20	0.806424	0	0	0.0290525
6.00694	0	0.166474	1	13	Bacteria--Actinobacteria--Rubrobacteria--Rubrobacterales--Rubrobacteraceae--Rubrobacter	1	22	0.791377	0	0	0.00128653
5.81944	0.058097	0.171838	5	11	Bacteria--Actinobacteria--Rubrobacteria--Rubrobacterales--Rubrobacteraceae--Rubrobacter	4	3.8	0.79919	12294	0.28	0.550725
4.14583	0.445562	0.241206	7	9	Bacteria--Actinobacteria--Thermoleophilia--Gaiellales--Gaiellaceae	9	7.42857	0.868924	178306	0.169173	0.00255018
5.05556	0.0501389	0.197802	6	10	Archaea--Crenarchaeota--Thaumarchaeota--Nitrososphaerales--Nitrososphaeraceae--Candidatus Nitrososphaera--gargensis	6	2.66667	0.831019	19520	0.238095	0.0303317
6.04861	0	0.165327	1	11	Bacteria--Actinobacteria--Thermoleophilia--Gaiellales--Gaiellaceae	2	6	0.789641	0	0	0.00619015
5.74306	0.0153718	0.174123	3	11	Bacteria--Actinobacteria--Thermoleophilia--Gaiellales--Gaiellaceae	4	4.33333	0.802373	7650	0.416667	0.00682337
5.96528	0.01104	0.167637	2	12	Bacteria--Actinobacteria--Rubrobacteria--Rubrobacterales--Rubrobacteraceae	2	4.5	0.793113	1350	0.5	0.0785859
5.43056	0.112244	0.184143	7	11	Bacteria--Actinobacteria--Actinobacteria1--Actinomycetales--Intrasporangiaceae--Phycicoccus	7	5.57143	0.815394	71468	0.207792	0.00803229
8.64583	0.0138889	0.115663	2	14	Bacteria--Verrucomicrobia--Spartobacteria--Chthoniobacterales--Chthoniobacteraceae	2	1.5	0.681424	2896	0.5	0.0120967
5.63194	0.00689588	0.177559	2	11	Bacteria--Chloroflexi--Anaerolineae--SBR1031--SJA-101	3	11	0.807002	2184	0.526316	0.00429835
1	0	1	1	1	Bacteria--Actinobacteria--Actinobacteria1--Actinomycetales--Micrococcaceae	1	1	1	0	0	0.00909991
1	0	1	1	1	Bacteria--Acidobacteria--Acidobacteria-6--iii1-15	1	1	1	0	0	0.00229591
4.80556	0.120143	0.208092	7	10	Bacteria--Actinobacteria--Rubrobacteria--Rubrobacterales--Rubrobacteraceae--Rubrobacter	7	4.14286	0.841435	83268	0.22449	0.150206
5.3125	0	0.188235	1	11	Bacteria--Actinobacteria--Actinobacteria1--Actinomycetales--Promicromonosporaceae--Promicromonospora	1	4	0.820312	0	0	0.016331
5.47222	0	0.182741	1	12	Bacteria--Bacteroidetes--Saprospirae--Saprospirales--Chitinophagaceae--Segetibacter	5	19	0.813657	0	0	0.00106634
1	0	1	1	1	Bacteria--Proteobacteria--Deltaproteobacteria--Myxococcales	1	1	1	0	0	0.00207647
1	0	1	1	1	Bacteria--Acidobacteria--Acidobacteria-6--iii1-15	1	1	1	0	0	0.0132664
6.34028	0.00504082	0.157722	5	12	Bacteria--Acidobacteria--Solibacteres--Solibacterales	5	3.8	0.777488	442	0.35	0.00349808
7.38889	0	0.135338	1	13	Bacteria--Bacteroidetes--Sphingobacteriia--Sphingobacteriales--Sphingobacteriaceae	1	3	0.733796	0	0	0.00288107
6.625	0	0.150943	1	12	Bacteria--Actinobacteria--MB-A2-108--0319-7L14	1	2	0.765625	0	0	0.00357877
7.38889	0	0.135338	1	13	Bacteria--Proteobacteria--Gammaproteobacteria--Xanthomonadales--Sinobacteraceae	1	3	0.733796	0	0	0.00339907
5.63194	0.0028418	0.177559	2	11	Bacteria--Proteobacteria--Alphaproteobacteria--Sphingomonadales--Sphingomonadaceae	2	11	0.807002	1878	0.526316	0.071441
9.25694	0.0138889	0.108027	2	15	NA	2	1.5	0.655961	2188	0.5	236.5
8.27778	0.0275835	0.120805	2	14	Bacteria--Actinobacteria--Thermoleophilia--Solirubrobacterales	2	2	0.696759	4372	0.5	0.00895892
1	0	1	1	1	Bacteria--Actinobacteria--Thermoleophilia--Solirubrobacterales	1	1	1	0	0	0.0105509
1	0	1	1	1	Bacteria--Acidobacteria--Acidobacteria-6--iii1-15	1	1	1	0	0	0.00257853
6.04861	0	0.165327	1	11	Bacteria--Proteobacteria--Alphaproteobacteria--Sphingomonadales--Sphingomonadaceae--Kaistobacter	1	6	0.789641	0	0	0.0314171
5.11806	0	0.195387	1	9	Bacteria--Acidobacteria--Acidobacteria-6--iii1-15	1	5	0.828414	0	0	0.00974189
6.3125	0.051986	0.158416	6	12	Bacteria--Actinobacteria--Rubrobacteria--Rubrobacterales--Rubrobacteraceae--Rubrobacter	6	2.5	0.778646	35646	0.214286	0.0356402
6.8125	0	0.146789	1	12	Bacteria--Bacteroidetes--Cytophagia--Cytophagales--Cytophagaceae	1	5	0.757812	0	0	0.00451115
1	0	1	1	1	Archaea--Crenarchaeota--Thaumarchaeota--Nitrososphaerales--Nitrososphaeraceae--Candidatus Nitrososphaera--gargensis	1	1	1	0	0	0.0385128
1	0	1	1	1	Bacteria--Proteobacteria--Betaproteobacteria--Burkholderiales--Comamonadaceae--Ramlibacter	1	1	1	0	0	0.0263361
1	0	1	1	1	Bacteria--Actinobacteria--Thermoleophilia--Gaiellales--Gaiellaceae	2	1	1	0	0	0.00203177
5.41667	0.0136161	0.184615	2	11	Bacteria--Bacteroidetes--Cytophagia--Cytophagales--Cytophagaceae	2	11	0.815972	3148	0.5	0.0285401
1	0	1	1	1	Bacteria--Acidobacteria--Chloracidobacteria--RB41	2	1	1	0	0	0.0576702
5.64583	0	0.177122	1	11	Bacteria--Actinobacteria--Actinobacteria1--Actinomycetales--Microbacteriaceae--Agromyces	2	20	0.806424	0	0	0.0130595
7.35417	0	0.135977	1	13	Bacteria--Bacteroidetes--Cytophagia--Cytophagales--Cytophagaceae	1	7	0.735243	0	0	0.0421888
1	0	1	1	1	Bacteria--Gemmatimonadetes--Gemm-5	1	1	1	0	0	0.00250286
1	0	1	1	1	Bacteria--Actinobacteria--Actinobacteria1--Actinomycetales--Nocardioidaceae	1	1	1	0	0	0.00751776
6.73611	0	0.148454	1	12	Bacteria--Proteobacteria--Alphaproteobacteria--Rhizobiales--Rhodobiaceae--Afifella	1	3	0.760995	0	0	0.00975999
5.64583	0	0.177122	1	11	Bacteria--Bacteroidetes--Cytophagia--Cytophagales--Cytophagaceae	1	20	0.806424	0	0	0.0144296
5.64583	0	0.177122	1	11	Bacteria--Actinobacteria--Thermoleophilia--Solirubrobacterales	1	20	0.806424	0	0	0.00895229
1	0	1	1	1	Bacteria--Actinobacteria--Thermoleophilia--Solirubrobacterales--Solirubrobacteraceae	1	1	1	0	0	0.0076523
1	0	1	1	1	Bacteria--Proteobacteria--Deltaproteobacteria--Syntrophobacterales--Syntrophobacteraceae	1	1	1	0	0	0.00306673
5.125	0.0138889	0.195122	2	10	Bacteria--Acidobacteria--Acidobacteria-6--iii1-15--mb2424	2	4	0.828125	2070	0.5	0.00605085
6.11806	0	0.163451	1	11	unclassified6	1	2	0.786748	0	0	0.0166172
5.64583	0	0.177122	1	11	Bacteria--Chloroflexi--Ellin6529	1	20	0.806424	0	0	0.0225488
6.04861	0	0.165327	1	11	Bacteria--Chloroflexi--Thermomicrobia--JG30-KF-CM45	2	6	0.789641	0	0	0.0077548
1	0	1	1	1	Bacteria--Chloroflexi--TK10--B07_WMSP1	1	1	1	0	0	0.00296649
1	0	1	1	1	Bacteria--Firmicutes--Bacilli--Bacillales	1	1	1	0	0	0.00129533
9.63889	0	0.103746	1	15	Bacteria--Actinobacteria--Thermoleophilia--Solirubrobacterales--Solirubrobacteraceae	1	2	0.640046	0	0	0.00575047
5.64583	0	0.177122	1	11	Bacteria--Bacteroidetes--Saprospirae--Saprospirales--Chitinophagaceae	1	20	0.806424	0	0	0.0658513
6.48611	0	0.154176	1	12	Archaea--Crenarchaeota--Thaumarchaeota--Nitrososphaerales--Nitrososphaeraceae--Candidatus Nitrososphaera--gargensis	1	3	0.771412	0	0	0.00744983
5.49306	0.143065	0.182048	3	11	Bacteria--Proteobacteria--Gammaproteobacteria--Xanthomonadales--Sinobacteraceae	3	9.33333	0.812789	23868	0.333333	0.0043601
2.42857	0	0.411765	1	4	Bacteria--Actinobacteria--Acidimicrobiia--Acidimicrobiales--AKIW874	1	4	0.642857	0	0	0.0120489
3	0	0.333333	1	5	Fungi--Basidiomycota--unidentified--unidentifiedcross100--unidentified1--unidentified2--unidentified3--unculturedBasidiomycota	1	2	0.5	0	0	0.0180046
5.72917	0	0.174545	1	11	Bacteria--Acidobacteria--Acidobacteria-6--iii1-15	1	11	0.802951	0	0	0.0252244
7.35417	0	0.135977	1	13	Bacteria--Proteobacteria--Betaproteobacteria--Burkholderiales--Alcaligenaceae	1	7	0.735243	0	0	0.0627526
1	0	1	1	1	Bacteria--Chloroflexi--Anaerolineae--SBR1031--SJA-101	1	1	1	0	0	0.0125295
1	0	1	1	1	Bacteria--Acidobacteria--Acidobacteria-6--iii1-15	1	1	1	0	0	0.00373787
5.79861	0	0.172455	1	11	Bacteria--Fibrobacteres--Fibrobacteria--258ds10	1	7	0.800058	0	0	0.00201588
7.35417	0	0.135977	1	13	Bacteria--Proteobacteria--Deltaproteobacteria--Entotheonellales--Entotheonellaceae--Candidatus Entotheonella	1	7	0.735243	0	0	0.00493351
1	0	1	1	1	Bacteria--Gemmatimonadetes--Gemmatimonadetes1	1	1	1	0	0	0.00529788
5.67361	0.00168524	0.176255	2	11	Bacteria--Verrucomicrobia--Pedosphaerae--Pedosphaerales	2	7	0.805266	176	0.545455	0.0378052
7.30556	0	0.136882	1	13	Bacteria--Proteobacteria--Gammaproteobacteria--Pseudomonadales--Pseudomonadaceae--Pseudomonas	1	6	0.737269	0	0	0.00306902
1	0	1	1	1	Bacteria--Chloroflexi--Chloroflexi1--AKIW781	1	1	1	0	0	0.0031395
6.53472	0	0.153029	1	12	Bacteria--Firmicutes--Bacilli--Bacillales	1	5	0.769387	0	0	0.00657756
10.25	0	0.097561	1	16	NA	1	2	0.614583	0	0	69.19
1	0	1	1	1	Bacteria--Actinobacteria--Thermoleophilia--Gaiellales--Gaiellaceae	1	1	1	0	0	0.00131564
1	0	1	1	1	Bacteria--Proteobacteria--Deltaproteobacteria--Myxococcales--Polyangiaceae	1	1	1	0	0	0.00248476
5.13889	0	0.194595	1	10	Bacteria--Actinobacteria--Actinobacteria1--Actinomycetales--Geodermatophilaceae--Modestobacter	1	7	0.827546	0	0	0.00450259
1	0	1	1	1	Bacteria--Planctomycetes--Planctomycetia--B97	1	1	1	0	0	0.00549415
1	0	1	1	1	Bacteria--Proteobacteria--Deltaproteobacteria--Myxococcales	1	1	1	0	0	0.0641775
1	0	1	1	1	Bacteria--Actinobacteria--Rubrobacteria--Rubrobacterales--Rubrobacteraceae	1	1	1	0	0	0.0266013
1	0	1	1	1	Bacteria--Proteobacteria--Deltaproteobacteria--Myxococcales--Haliangiaceae	1	1	1	0	0	0.0019434
3.28571	0	0.304348	1	5	Bacteria--Actinobacteria--Acidimicrobiia--Acidimicrobiales	1	2	0.428571	0	0	0.00598355
7.35417	0	0.135977	1	13	Bacteria--Proteobacteria--Alphaproteobacteria--Sphingomonadales--Sphingomonadaceae--Kaistobacter	1	7	0.735243	0	0	0.00375068
																										false
																										false
																										false
																										false
																										false
																										false
																										false
																										false
																										false
																										false
																										false
																										false
																										false
																										false
																										false
																										false
																										false
																										false
																										false
																										false
																										false
																										false
																										false
																										false
																										false
																										false
																										false
																										false
																										false
																										false
																										false
																										false
																										false
																										false
																										false
																										false
																										false
																										false
																										false
																										false
																										false
																										false
																										false
																										false
																										false
																										false
																										false
																										false
																										false
																										false
																										false
																										false
																										false
																										false
																										false
																										false
																										false
																										false
																										false
																										false
																										false
																										false
																										false
																										false
																										false
																										false
																										false
																										false
																										false
																										false
																										false
																										false
																										false
																										false
																										false
																										false
																										false
																										false
																										false
																										false
																										false
																										false
																										false
																										false
																										false
																										false
																										false
																										false
																										false
																										false
																										false
																										false
																										false
																										false
																										false
																										false
																										false
																										false
																										false
																										false
																										false
																										false
																										false
																										false
																										false
																										false
																										false
																										false
																										false
																										false
																										false
																										false
																										false
																										false
																										false
																										false
																										false
																										false
																										false
																										false
																										false
																										false
																										false
																										false
																										false
																										false
																										false
																										false
																										false
																										false
																										false
																										false
																										false
																										false
																										false
																										false
																										false
																										false
																										false
																										false
																										false
																										false
																										false
																										false
																										false
																										false
																										false
																										false
																										false
																										false
																										false
																										false

## Sheet: Dw_AF
Table S7. Co-occurrence network parameters of rhizospheric fungal-prokaryotic communities of cereals (barely and durum wheat) and legumes (chickpea and faba bean) crops in Agroforestry (AF) and sole cropping (SC) systems. Bs, bulk soil; Ba, barely; Dw, durum wheat; Cp, chickpeas; Fb, Faba bean
Average Shortest Path Length	Betweenness Centrality	Closeness Centrality	degree	Eccentricity	lineage	neg degree	Neighborhood Connectivity	Radiality	Stress	Topological Coefficient	P value Corrected
1	0	1	9	1	Fungi--Ascomycota--Eurotiomycetes--Onygenales--Arthrodermataceae--Arthroderma	322	9	1	0	1	2.68134e-05
3.75926	0.0285697	0.26601	18	9	Fungi	185	10.9444	0.874579	12998	0.310764	0
3.75309	0.00716572	0.266447	11	9	Fungi--Ascomycota--unidentified--unidentifiedcross127--unidentified1--unidentified2--unidentified3--unculturedPezizomycotina	133	14.4545	0.87486	5276	0.420455	5.33609e-05
1	0	1	9	1	Fungi--Basidiomycota--Agaricomycetes--Agaricales	322	9	1	0	1	2.68134e-05
4.78395	0	0.209032	1	10	Bacteria--Firmicutes--Bacilli--Bacillales--Thermoactinomycetaceae	51	9	0.828002	0	0	0.00927182
1	0	1	9	1	Fungi--Basidiomycota--Agaricomycetes--Thelephorales--Thelephoraceae	322	9	1	0	1	2.68134e-05
3.69136	0.015047	0.270903	16	9	Fungi	176	12.4375	0.877666	8402	0.357422	9.67064e-05
3.76543	0.0083486	0.265574	11	9	Fungi--Basidiomycota--Agaricomycetes--Thelephorales--Thelephoraceae--unidentified--unidentifiedcross126	139	14.4545	0.874299	5616	0.434018	3.97825e-05
3.81481	0.00775151	0.262136	14	9	Fungi--Basidiomycota	196	12.3571	0.872054	4992	0.354911	0.000108825
3.04938	0.222057	0.327935	20	8	Fungi--Basidiomycota--unidentified--unidentifiedcross13--unidentified1--unidentified2--unidentified3--unculturedBasidiomycota	219	9.9	0.906846	51636	0.2225	0
1	0	1	9	1	Fungi--Basidiomycota	322	9	1	0	1	2.68134e-05
1	0	1	1	1	Bacteria--Actinobacteria--MB-A2-108--0319-7L14	19	1	1	0	0	0.00183428
1	1	1	2	1	Fungi--Basidiomycota--Agaricomycetes	79	1	1	2	0	0.00479982
1	0	1	9	1	Fungi--Basidiomycota--Agaricomycetes--Agaricales--Bolbitiaceae--Conocybe--Conocybe_fuscimarginata	322	9	1	0	1	2.68134e-05
3.71605	0.0258993	0.269103	15	9	Fungi--Ascomycota--Pezizomycetes--Pezizales--Pyronemataceae--unidentified--unidentifiedcross9--unculturedGeopyxis	189	12.4	0.876543	10712	0.367742	2.64866e-05
1	0	1	9	1	Fungi--Ascomycota--unidentified--unidentifiedcross129--unidentified1--unidentified2--unidentified3--unculturedAscomycota	322	9	1	0	1	2.68134e-05
3.32099	0.119473	0.301115	6	8	Bacteria--Proteobacteria--Betaproteobacteria--MND1	39	13.6667	0.894501	12732	0.269504	0.00144216
4.03086	0.000538766	0.248086	4	9	Fungi--Ascomycota--Dothideomycetes--Pleosporales--Pleosporaceae--Alternaria	41	16.25	0.862233	402	0.635417	0.00362613
1	0	1	9	1	Fungi--Basidiomycota--Agaricomycetes--Agaricales--Bolbitiaceae--Conocybe	322	9	1	0	1	0.000429029
1	0	1	9	1	Fungi--Ascomycota--Sordariomycetes--Diaporthales--Incertae_sedis--Incertae_sediscross38--Harknessia	322	9	1	0	1	0.000227951
4.52469	0	0.22101	1	9	Bacteria--Actinobacteria--Thermoleophilia--Solirubrobacterales	10	17	0.839787	0	0	0.0013344
1	0	1	1	1	Bacteria--Proteobacteria--Deltaproteobacteria--Myxococcales	17	1	1	0	0	0.00544154
3.87037	0.00521752	0.258373	11	9	Fungi	123	13.3636	0.869529	4194	0.412121	0.000133922
5.61111	0.0371776	0.178218	3	11	Archaea--Crenarchaeota--Thaumarchaeota--Nitrososphaerales--Nitrososphaeraceae--Candidatus Nitrososphaera--SCA1170	12	4.33333	0.790404	8378	0.37037	0.00238966
4.04321	0	0.247328	1	9	Bacteria--Bacteroidetes--Saprospirae--Saprospirales--Chitinophagaceae--Chitinophaga	7	20	0.861672	0	0	0.00142184
3.11111	0.162257	0.321429	22	8	Fungi	211	9.86364	0.90404	33080	0.233254	9.51899e-05
3.85185	0.0182093	0.259615	12	9	Fungi--Basidiomycota--Agaricomycetes--Corticiales--Corticiaceae--Rhizoctonia	154	11.8333	0.87037	6904	0.349462	5.38127e-05
3.79012	0.00571544	0.263844	10	9	Fungi--Basidiomycota--unidentified--unidentifiedcross176--unidentified1--unidentified2--unidentified3--unculturedBasidiomycota	132	14.9	0.873176	4168	0.463333	8.16499e-05
1	0	1	9	1	Fungi--Basidiomycota--Agaricomycetes--Sebacinales--Sebacinaceae--unidentified--unidentifiedcross125--unculturedSebacina_mycobiont_of_Aneura_pinguis	322	9	1	0	1	5.36269e-05
1	0	1	9	1	Fungi--Ascomycota	322	9	1	0	1	2.68134e-05
4.7284	7.15353e-05	0.211488	3	10	Fungi--Ascomycota--Leotiomycetes--Erysiphales--Erysiphaceae--Golovinomyces	62	13.6667	0.830527	94	0.745098	0.000202615
4.41975	0.000611692	0.226257	7	10	Fungi	106	16.7143	0.844557	672	0.604396	0.000547819
4.7037	8.9332e-06	0.212598	2	10	Bacteria--Actinobacteria--Acidimicrobiia--Acidimicrobiales	16	18.5	0.83165	12	0.875	0.00109032
3.64198	0.0192277	0.274576	16	9	Fungi--Basidiomycota--Agaricomycetes--Thelephorales--Thelephoraceae--unidentified--unidentifiedcross7	180	11.5	0.87991	10396	0.318182	6.82864e-05
4.38889	0.00115433	0.227848	4	10	Fungi--Ascomycota--unidentified--unidentifiedcross48--unidentified1--unidentified2--unidentified3--unculturedAscomycota	86	16	0.84596	122	0.5	0.00236041
3.46296	0.0954211	0.28877	6	8	Bacteria--Proteobacteria--Deltaproteobacteria--Myxococcales	53	14	0.888047	18376	0.342105	0.00142154
3.85185	0.006621	0.259615	11	9	Fungi--Basidiomycota--unidentified--unidentifiedcross35--unidentified1--unidentified2--unidentified3--unculturedBasidiomycota	140	13.6364	0.87037	4440	0.394886	4.03217e-05
3.34568	0.0624455	0.298893	15	8	Fungi--Ascomycota--Lecanoromycetes--Teloschistales--Teloschistaceae--Caloplaca--Caloplaca_sp_JS_2010f	200	10.3333	0.893378	15006	0.266667	4.06162e-05
4.03086	0.00479211	0.248086	11	9	Fungi--Basidiomycota--Agaricomycetes--Agaricales--Lycoperdaceae	148	12.1818	0.862233	3520	0.414141	0.000289385
3.84568	0.00838422	0.260032	12	9	Fungi--Basidiomycota--Agaricomycetes--Agaricales--Cortinariaceae--unidentified--unculturedHebeloma	140	13.4167	0.870651	5432	0.400538	5.37608e-05
3.60494	0.0371911	0.277397	19	9	Fungi--Basidiomycota--Agaricomycetes--Thelephorales--Thelephoraceae--unidentified--unidentifiedcross51--unculturedTomentella	204	10.4211	0.881594	15638	0.285486	2.72313e-05
3.81481	0.0039417	0.262136	8	9	Fungi--Ascomycota--Orbiliomycetes--Orbiliales--Orbiliaceae--Arthrobotrys--Arthrobotrys_oligospora	91	15.5	0.872054	2948	0.483333	0.000136249
5.87654	0	0.170168	1	11	Bacteria--Firmicutes--Bacilli--Bacillales--Paenibacillaceae--Brevibacillus	29	6	0.778339	0	0	0.00219922
4.03086	0.000453573	0.248086	3	9	Fungi--Ascomycota--Dothideomycetes--Pleosporales--Pleosporaceae	14	17.6667	0.862233	304	0.666667	0.00149662
4.65432	0.000204158	0.214854	4	10	Fungi--Basidiomycota--Agaricomycetes--Russulales--Russulaceae--unidentified--unidentifiedcross73--unculturedRussulaceae	43	15	0.833895	178	0.636364	0.000203705
3.47531	0.0528119	0.287744	19	8	Fungi--Ascomycota--unidentified--unidentifiedcross152--unidentified1--unidentified2--unidentified3--Trinosporium_guianense	207	11.3158	0.887486	17466	0.303406	2.71236e-05
3.53086	0.0602316	0.283217	17	8	Fungi--Basidiomycota--Agaricomycetes--Agaricales--Agaricaceae	199	10.4118	0.884961	15794	0.303605	0.000218381
5.3642	0.0488459	0.186421	4	10	Bacteria--Proteobacteria--Deltaproteobacteria--Myxococcales	74	1.5	0.801627	4042	0.25	0.00211132
3.80247	0.003998	0.262987	8	9	Fungi--Ascomycota--Eurotiomycetes--Eurotiales--Trichocomaceae--Neosartorya--Neosartorya_fischeri	88	16	0.872615	3280	0.483871	0.000190516
3.75926	0.0260498	0.26601	18	9	Fungi--Basidiomycota--Agaricomycetes--Agaricales--Tricholomataceae--Tricholoma	184	10.4444	0.874579	13412	0.295139	2.67099e-05
5.87654	0	0.170168	1	11	Bacteria--Proteobacteria--Deltaproteobacteria--Myxococcales--Polyangiaceae	34	6	0.778339	0	0	0.00131522
4.48148	0.00013639	0.22314	4	10	Bacteria--Firmicutes--Bacilli--Bacillales--Bacillaceae--Bacillus	17	17.5	0.841751	160	0.6875	0.0016689
3.2284	0.214427	0.309751	17	8	Bacteria--Cyanobacteria--Nostocophycideae--Nostocales--Nostocaceae	94	2.94118	0.898709	26790	0.102167	0.00601035
3.74074	0.00633454	0.267327	12	9	Fungi--Ascomycota--Eurotiomycetes--Onygenales--Arthrodermataceae--Ctenomyces--Ctenomyces_serratus	133	14.9167	0.875421	5376	0.434896	6.74256e-05
3.46296	0.260536	0.28877	17	8	Bacteria--Proteobacteria--Deltaproteobacteria--Syntrophobacterales--Syntrophobacteraceae	20	2.29412	0.888047	44854	0.0862745	0.148025
4.45679	0	0.224377	1	9	Bacteria--Actinobacteria--Thermoleophilia--Gaiellales--Gaiellaceae	1	17	0.842873	0	0	0.0116664
3.64198	0.0192277	0.274576	16	9	Fungi--Ascomycota--Eurotiomycetes--Eurotiales--Trichocomaceae--Aspergillus	180	11.5	0.87991	10396	0.318182	5.48692e-05
4.21605	5.54528e-05	0.237189	2	9	Bacteria--Planctomycetes--Planctomycetia--Gemmatales--Gemmataceae	4	17	0.853816	62	0.761905	0.00123727
5.10494	0.0486926	0.195889	3	10	Bacteria--Proteobacteria--Deltaproteobacteria--Myxococcales	8	1.66667	0.813412	4590	0.333333	0.0060308
6.07407	0.024538	0.164634	2	11	Bacteria--Proteobacteria--Alphaproteobacteria--Sphingomonadales--Sphingomonadaceae	2	2.5	0.76936	2300	0.5	0.0321952
1.5	0	0.666667	1	2	Bacteria--Proteobacteria--Betaproteobacteria--Neisseriales--Neisseriaceae	115	2	0.75	0	0	0.00114564
4.39506	0.000202508	0.227528	4	9	Fungi--Basidiomycota--Agaricomycetes--Agaricales	30	15	0.845679	166	0.666667	0.000217347
4.39506	0.10293	0.227528	7	10	Archaea--Crenarchaeota--Thaumarchaeota--Nitrososphaerales--Nitrososphaeraceae--Candidatus Nitrososphaera	7	1.57143	0.845679	14444	0.142857	0.0325618
5.35185	0.0365769	0.186851	2	11	Bacteria--Bacteroidetes--Saprospirae--Saprospirales--Chitinophagaceae	2	4.5	0.802189	5280	0.5	0.00533037
3.85185	0.0609554	0.259615	2	9	Bacteria--Proteobacteria--Gammaproteobacteria--Alteromonadales--Alteromonadaceae--Cellvibrio	7	14.5	0.87037	11320	0.5	0.00477158
3.99383	0.00076347	0.250386	4	9	Fungi--Basidiomycota--Agaricomycetes--Polyporales--unidentified--unidentifiedcross122--unidentified1--Polyporales_sp_1_SR_2012	28	17.5	0.863917	594	0.611111	0.000270738
4.6358	5.97837e-05	0.215712	3	10	Bacteria--Firmicutes--Bacilli--Bacillales--Bacillaceae--Bacillus	30	13.6667	0.834736	50	0.745098	0.00139968
4.05556	0.000216248	0.246575	2	9	unclassified14	18	19.5	0.861111	162	0.770833	0.00130859
3.58025	0.0431382	0.27931	5	8	Bacteria--Actinobacteria--Actinobacteria1--Actinomycetales--Pseudonocardiaceae--Saccharopolyspora--hirsuta	18	17.6	0.882716	8560	0.415	0.0018126
4.09259	7.04686e-05	0.244344	2	9	Fungi--Basidiomycota	12	19	0.859428	34	0.857143	0.000636887
4.95679	0.0246147	0.201743	3	10	Fungi--Ascomycota--unidentified--unidentifiedcross94--unidentified1--unidentified2--unidentified3	55	3	0.820146	2678	0.333333	0.000819462
3.80247	0.0036095	0.262987	8	9	Fungi--Basidiomycota--Agaricomycetes--Agaricales--Marasmiaceae--Armillaria--Armillaria_mellea	86	17.5	0.872615	3300	0.532258	8.0874e-05
4.21605	5.54528e-05	0.237189	2	9	Bacteria--Proteobacteria--Alphaproteobacteria--Rhizobiales--Hyphomicrobiaceae	10	17	0.853816	62	0.761905	0.00114802
4.44444	0.0123457	0.225	2	9	Bacteria--Proteobacteria--Alphaproteobacteria--Sphingomonadales--Sphingomonadaceae--Kaistobacter	2	9	0.843434	1792	0.5	0.00738657
7.35185	0	0.13602	1	12	Bacteria--Actinobacteria--Thermoleophilia--Solirubrobacterales	1	2	0.711279	0	0	0.0161919
6.35802	0.0123457	0.157282	2	11	Bacteria--Proteobacteria--Alphaproteobacteria--Rhizobiales--Rhizobiaceae--Rhizobium--leguminosarum	2	2	0.756453	858	0.5	0.00331611
4.44444	0.000327894	0.225	5	10	Fungi--Basidiomycota--Agaricomycetes--Thelephorales--Thelephoraceae--unidentified--unidentifiedcross5--unculturedTomentella	117	17	0.843434	338	0.615385	8.16258e-05
5.3642	0.0246786	0.186421	4	10	Bacteria--Chloroflexi--Chloroflexi1--AKIW781	43	1.75	0.801627	7126	0.375	0.00210889
3.79012	0.0190737	0.263844	9	9	Fungi--Ascomycota--Pezizomycetes--Pezizales--Pezizaceae--Peziza	93	12.5556	0.873176	4434	0.385185	0.00149252
4.44444	0.0060067	0.225	2	9	Bacteria--Actinobacteria--Acidimicrobiia--Acidimicrobiales--AKIW874	2	9.5	0.843434	1776	0.53125	0.00472629
4.16667	0.000168724	0.24	3	9	Fungi--Ascomycota--Dothideomycetes--Pleosporales--Pleosporaceae	42	17	0.856061	194	0.666667	0.000348494
3.7037	0.0155522	0.27	15	9	Fungi--Basidiomycota--Agaricomycetes--Russulales--Russulaceae	184	12.5333	0.877104	9080	0.360417	2.67109e-05
3.47531	0.0625959	0.287744	5	7	Bacteria--Actinobacteria--Actinobacteria1--Actinomycetales--Streptomycetaceae	5	10.4	0.887486	9092	0.247368	0.0364987
4.45679	0.00114706	0.224377	2	8	Bacteria--Proteobacteria--Gammaproteobacteria--Xanthomonadales--Sinobacteraceae	2	3.5	0.842873	188	0.625	0.0019104
1	0	1	1	1	Bacteria--Nitrospirae--Nitrospira--Nitrospirales--Nitrospiraceae--Nitrospira1	1	1	1	0	0	0.024684
4.10494	0	0.243609	1	9	Bacteria--Armatimonadetes--Fimbriimonadia--Fimbriimonadales--Fimbriimonadaceae--Fimbriimonas	6	22	0.858866	0	0	0.00157527
3.94444	0.00839378	0.253521	3	9	Bacteria--Actinobacteria--Thermoleophilia--Gaiellales--Gaiellaceae	3	10.3333	0.866162	2322	0.424242	0.00703342
3.74691	0.0288375	0.266886	19	9	Fungi--Ascomycota--unidentified--unidentifiedcross68--unidentified1--unidentified2--unidentified3	188	9.94737	0.87514	14842	0.279605	4.01395e-05
4.46914	0	0.223757	1	9	Bacteria--Proteobacteria--Alphaproteobacteria--Rhizobiales--Hyphomicrobiaceae--Pedomicrobium	7	19	0.842312	0	0	0.00147314
1.5	0	0.666667	1	2	Fungi--Ascomycota--Dothideomycetes--Pleosporales--Pleosporaceae	11	2	0.75	0	0	0.0425885
4.70988	0	0.21232	1	10	Bacteria--Planctomycetes--Planctomycetia--Gemmatales--Gemmataceae--Gemmata	1	15	0.831369	0	0	0.00200221
5.37654	0.0367303	0.185993	3	10	Bacteria--Proteobacteria--Alphaproteobacteria--Rhizobiales--Bradyrhizobiaceae	18	1.66667	0.801066	2566	0.333333	0.00212781
4.45679	0	0.224377	1	9	Bacteria--Firmicutes--Bacilli--Bacillales--Bacillaceae--Bacillus	1	6	0.842873	0	0	0.0464646
4.47531	0.00966285	0.223448	2	9	Bacteria--Proteobacteria--Deltaproteobacteria--Myxococcales	18	6.5	0.842031	1752	0.55	0.00195975
3.25926	0.170107	0.306818	10	8	Bacteria--Acidobacteria--Solibacteres--Solibacterales	15	4.4	0.897306	27390	0.161905	0.0016089
4.25309	0	0.235123	1	9	Bacteria--Verrucomicrobia--Pedosphaerae--Pedosphaerales--OPB35	1	10	0.852132	0	0	0.00488934
3.47531	0.0764884	0.287744	5	8	Bacteria--Actinobacteria--Thermoleophilia--Solirubrobacterales	5	4.6	0.887486	6138	0.276923	0.0360874
1	0	1	1	1	Bacteria--Planctomycetes--OM190--CL500-15	1	1	1	0	0	0.002704
1	0	1	1	1	Bacteria--Firmicutes--Bacilli--Bacillales--Bacillaceae--Bacillus	1	1	1	0	0	0.00926792
4.57407	2.84792e-05	0.218623	3	10	Fungi--Basidiomycota--Agaricomycetes--Corticiales--Corticiaceae	30	17	0.837542	18	0.888889	0.0035568
4.45679	0	0.224377	1	9	Bacteria--Proteobacteria--Alphaproteobacteria--Sphingomonadales--Erythrobacteraceae	1	17	0.842873	0	0	0.0100507
1	0	1	1	1	Bacteria--Actinobacteria--Thermoleophilia--Solirubrobacterales	1	1	1	0	0	0.0352689
1	0	1	1	1	Bacteria--Proteobacteria--Deltaproteobacteria--Myxococcales	1	1	1	0	0	0.00208974
4.41975	0.0484625	0.226257	2	9	Bacteria--Bacteroidetes--Saprospirae--Saprospirales--Chitinophagaceae	7	4	0.844557	3408	0.5	0.00219608
6.58025	0.024538	0.15197	2	12	Bacteria--Firmicutes--Bacilli--Bacillales	2	2.5	0.746352	5560	0.5	0.0264305
7.05556	0.0123457	0.141732	2	12	Fungi--Ascomycota--Sordariomycetes--Hypocreales--Incertae_sedis--Incertae_sediscross69--Stachybotrys	22	1.5	0.724747	1152	0.5	0.00159756
4.08642	0.0339827	0.244713	5	9	Bacteria--Planctomycetes--Planctomycetia--Pirellulales--Pirellulaceae	5	5.4	0.859708	6900	0.293333	0.0239371
4.16049	0.0601948	0.240356	2	9	Bacteria--Proteobacteria--Gammaproteobacteria--Xanthomonadales--Xanthomonadaceae	2	10	0.856341	5720	0.5	0.00163588
4.84568	0	0.206369	1	10	Fungi--Basidiomycota--Agaricomycetes--Cantharellales--Cantharellaceae--Pseudocraterellus--Pseudocraterellus_undulatus	15	12	0.825196	0	0	0.000366434
4.61111	0.0132996	0.216867	3	10	Bacteria--Actinobacteria--Rubrobacteria--Rubrobacterales--Rubrobacteraceae--Rubrobacter	2	4	0.835859	572	0.375	0.0337627
3.78395	0.0371586	0.264274	5	9	Bacteria--Verrucomicrobia--Pedosphaerae--Pedosphaerales--OPB35	5	8.4	0.873457	4794	0.274074	0.0121273
5.38889	0.000115022	0.185567	2	10	Bacteria--Proteobacteria--Deltaproteobacteria--Myxococcales	14	2.5	0.800505	8	0.75	0.00517578
4.7037	8.9332e-06	0.212598	2	10	Fungi--Ascomycota--Eurotiomycetes--Eurotiales--Incertae_sedis--Incertae_sediscross28--Thermomyces--Thermomyces_lanuginosus	46	18.5	0.83165	12	0.875	0.000905056
1	0	1	1	1	Bacteria--Actinobacteria--Actinobacteria1--Micrococcales	1	1	1	0	0	0.0068414
1	0	1	1	1	Bacteria--Actinobacteria--Actinobacteria1--Actinomycetales	1	1	1	0	0	0.00180883
3.83951	0.0142547	0.26045	2	8	Bacteria--Actinobacteria--Thermoleophilia--Solirubrobacterales	2	17	0.870932	2368	0.533333	0.00598168
4.10494	0	0.243609	1	9	Bacteria--Bacteroidetes--Saprospirae--Saprospirales--Chitinophagaceae--Flavisolibacter	6	22	0.858866	0	0	0.000969985
4.45679	0	0.224377	1	9	Bacteria--Bacteroidetes--Saprospirae--Saprospirales--Chitinophagaceae	1	17	0.842873	0	0	0.0290525
4.03086	0.000166907	0.248086	2	9	Bacteria--Proteobacteria--Alphaproteobacteria--Rhizobiales--Hyphomicrobiaceae	11	17	0.862233	72	0.842105	0.0010034
4.71605	0.045976	0.212042	5	10	Bacteria--Actinobacteria--Rubrobacteria--Rubrobacterales--Rubrobacteraceae--Rubrobacter	4	3.8	0.831089	8884	0.28	0.550725
2.88272	0.318591	0.346895	9	7	Bacteria--Actinobacteria--Thermoleophilia--Gaiellales--Gaiellaceae	9	9.44444	0.914422	54068	0.138434	0.00255018
3.48765	0.0913268	0.286726	6	8	Archaea--Crenarchaeota--Thaumarchaeota--Nitrososphaerales--Nitrososphaeraceae--Candidatus Nitrososphaera--gargensis	6	4.16667	0.886925	8546	0.24359	0.0303317
4.12346	0.00291573	0.242515	2	9	Bacteria--Actinobacteria--Thermoleophilia--Gaiellales--Gaiellaceae	2	11.5	0.858025	368	0.583333	0.00619015
3.98765	0.0200736	0.250774	4	9	Bacteria--Actinobacteria--Thermoleophilia--Gaiellales--Gaiellaceae	4	7.25	0.864198	3382	0.3125	0.00682337
4.59877	0.00758611	0.21745	2	9	Bacteria--Actinobacteria--Rubrobacteria--Rubrobacterales--Rubrobacteraceae	2	4.5	0.83642	1366	0.5	0.0785859
3.98765	0.118195	0.250774	7	9	Bacteria--Actinobacteria--Actinobacteria1--Actinomycetales--Intrasporangiaceae--Phycicoccus	7	5.28571	0.864198	19826	0.204082	0.00803229
7.56173	0.0123457	0.132245	2	13	Bacteria--Verrucomicrobia--Spartobacteria--Chthoniobacterales--Chthoniobacteraceae	2	1.5	0.70174	2782	0.5	0.0120967
4.40741	0.0243591	0.226891	3	9	Bacteria--Chloroflexi--Anaerolineae--SBR1031--SJA-101	3	7.66667	0.845118	7118	0.37037	0.00429835
1	0	1	1	1	Bacteria--Actinobacteria--Actinobacteria1--Actinomycetales--Micrococcaceae	1	1	1	0	0	0.00909991
1	0	1	1	1	Bacteria--Acidobacteria--Acidobacteria-6--iii1-15	1	1	1	0	0	0.00229591
3.58025	0.0718101	0.27931	7	8	Bacteria--Actinobacteria--Rubrobacteria--Rubrobacterales--Rubrobacteraceae--Rubrobacter	7	4.71429	0.882716	11576	0.232143	0.150206
6.37037	0	0.156977	1	11	Bacteria--Actinobacteria--Actinobacteria1--Actinomycetales--Promicromonosporaceae--Promicromonospora	1	3	0.755892	0	0	0.016331
1	0	1	1	1	Bacteria--Proteobacteria--Deltaproteobacteria--Myxococcales	1	1	1	0	0	0.00207647
1	0	1	1	1	Bacteria--Acidobacteria--Acidobacteria-6--iii1-15	1	1	1	0	0	0.0132664
4.64815	0.00530928	0.215139	4	10	Bacteria--Acidobacteria--Solibacteres--Solibacterales	5	4.75	0.834175	1092	0.416667	0.00349808
5.95062	0	0.16805	1	11	Bacteria--Bacteroidetes--Sphingobacteriia--Sphingobacteriales--Sphingobacteriaceae	1	3	0.774972	0	0	0.00288107
5.43827	0	0.183882	1	10	Bacteria--Actinobacteria--MB-A2-108--0319-7L14	1	2	0.79826	0	0	0.00357877
4.22222	0	0.236842	1	9	Bacteria--Actinobacteria--Thermoleophilia--Solirubrobacterales	1	17	0.853535	0	0	0.013914
5.95062	0	0.16805	1	11	Bacteria--Proteobacteria--Gammaproteobacteria--Xanthomonadales--Sinobacteraceae	1	3	0.774972	0	0	0.00339907
4.44444	0.00151347	0.225	2	9	Bacteria--Proteobacteria--Alphaproteobacteria--Sphingomonadales--Sphingomonadaceae	2	9.5	0.843434	144	0.53125	0.071441
7.30247	0.0123457	0.13694	2	13	NA	2	1.5	0.713524	1764	0.5	236.5
6.32099	0.024538	0.158203	2	12	Bacteria--Actinobacteria--Thermoleophilia--Solirubrobacterales	2	2	0.758137	3524	0.5	0.00895892
1	0	1	1	1	Bacteria--Actinobacteria--Thermoleophilia--Solirubrobacterales	1	1	1	0	0	0.0105509
1	0	1	1	1	Bacteria--Acidobacteria--Acidobacteria-6--iii1-15	1	1	1	0	0	0.00257853
4.48148	0	0.22314	1	9	Bacteria--Proteobacteria--Alphaproteobacteria--Sphingomonadales--Sphingomonadaceae--Kaistobacter	1	6	0.841751	0	0	0.0314171
4.22222	0	0.236842	1	9	Bacteria--Verrucomicrobia--Spartobacteria--Chthoniobacterales--Chthoniobacteraceae--DA101	1	17	0.853535	0	0	0.00462704
4.46914	0	0.223757	1	9	Bacteria--Acidobacteria--Acidobacteria-6--iii1-15	1	5	0.842312	0	0	0.00974189
4.88272	0.0519645	0.204804	6	10	Bacteria--Actinobacteria--Rubrobacteria--Rubrobacterales--Rubrobacteraceae--Rubrobacter	6	2.5	0.823513	9004	0.214286	0.0356402
4.22222	0	0.236842	1	9	Bacteria--Actinobacteria--Thermoleophilia--Gaiellales--Gaiellaceae	1	17	0.853535	0	0	0.00703931
6.35802	0	0.157282	1	11	Bacteria--Bacteroidetes--Cytophagia--Cytophagales--Cytophagaceae	1	4	0.756453	0	0	0.0248469
5.70988	0	0.175135	1	11	Bacteria--Bacteroidetes--Cytophagia--Cytophagales--Cytophagaceae	1	5	0.785915	0	0	0.00451115
6.35802	0	0.157282	1	11	Bacteria--Chloroflexi--C0119	1	4	0.756453	0	0	0.0049328
4.22222	0	0.236842	1	9	Bacteria--Chloroflexi--Ellin6529	1	17	0.853535	0	0	0.00438785
1	0	1	1	1	Archaea--Crenarchaeota--Thaumarchaeota--Nitrososphaerales--Nitrososphaeraceae--Candidatus Nitrososphaera--gargensis	1	1	1	0	0	0.0385128
1	0	1	1	1	Bacteria--Proteobacteria--Betaproteobacteria--Burkholderiales--Comamonadaceae--Ramlibacter	1	1	1	0	0	0.0263361
1	0	1	1	1	Bacteria--Actinobacteria--Thermoleophilia--Gaiellales--Gaiellaceae	2	1	1	0	0	0.00203177
4.25309	0.00958707	0.235123	2	8	Bacteria--Bacteroidetes--Cytophagia--Cytophagales--Cytophagaceae	2	9.5	0.852132	1558	0.5	0.0285401
4.75309	0	0.21039	1	10	Bacteria--Acidobacteria--Chloracidobacteria--RB41--Ellin6075	2	18	0.829405	0	0	0.000874899
6.34568	0.0123457	0.157588	2	11	Bacteria--Acidobacteria--Chloracidobacteria--RB41	2	2.5	0.757015	1014	0.5	0.0576702
1	0	1	1	1	Bacteria--Actinobacteria--Actinobacteria1--Actinomycetales--Intrasporangiaceae	1	1	1	0	0	0.00193065
4.41975	0.0180201	0.226257	2	9	Bacteria--Actinobacteria--Actinobacteria1--Actinomycetales--Microbacteriaceae--Agromyces	2	10.5	0.844557	5328	0.527778	0.0130595
5.38889	0	0.185567	1	11	Bacteria--Bacteroidetes--Cytophagia--Cytophagales--Cytophagaceae	1	7	0.800505	0	0	0.0421888
1	0	1	1	1	Bacteria--Gemmatimonadetes--Gemm-5	1	1	1	0	0	0.00250286
1	0	1	1	1	Bacteria--Actinobacteria--Actinobacteria1--Actinomycetales--Nocardioidaceae	1	1	1	0	0	0.00751776
4.98148	0	0.200743	1	10	Bacteria--Proteobacteria--Alphaproteobacteria--Rhizobiales--Rhodobiaceae--Afifella	1	4	0.819024	0	0	0.00975999
4.45679	0	0.224377	1	9	Bacteria--Bacteroidetes--Cytophagia--Cytophagales--Cytophagaceae	1	17	0.842873	0	0	0.0144296
4.45679	0	0.224377	1	9	Bacteria--Actinobacteria--Thermoleophilia--Solirubrobacterales	1	17	0.842873	0	0	0.00895229
1	0	1	1	1	Bacteria--Actinobacteria--Thermoleophilia--Solirubrobacterales--Solirubrobacteraceae	1	1	1	0	0	0.0076523
1	0	1	1	1	Bacteria--Proteobacteria--Deltaproteobacteria--Syntrophobacterales--Syntrophobacteraceae	1	1	1	0	0	0.00306673
4.33951	0	0.230441	1	9	Bacteria--Gemmatimonadetes--Gemmatimonadetes1--Gemmatimonadales	1	15	0.848204	0	0	0.00113608
3.8642	0.0123457	0.258786	2	8	Bacteria--Acidobacteria--Acidobacteria-6--iii1-15--mb2424	2	5	0.869809	1506	0.5	0.00605085
4.85802	0	0.205845	1	9	unclassified6	1	2	0.824635	0	0	0.0166172
6.35802	0	0.157282	1	11	Bacteria--Chloroflexi--C0119	1	4	0.756453	0	0	0.00436657
4.45679	0	0.224377	1	9	Bacteria--Chloroflexi--Ellin6529	1	17	0.842873	0	0	0.0225488
4.22222	0	0.236842	1	9	Bacteria--Chloroflexi--Ellin6529	1	17	0.853535	0	0	0.00372244
4.41975	0.0601948	0.226257	2	9	Bacteria--Chloroflexi--Thermomicrobia--JG30-KF-CM45	2	5	0.844557	5030	0.5	0.0077548
1	0	1	1	1	Bacteria--Chloroflexi--TK10--B07_WMSP1	1	1	1	0	0	0.00296649
1	0	1	1	1	Bacteria--Firmicutes--Bacilli--Bacillales	1	1	1	0	0	0.00129533
8.55556	0	0.116883	1	14	Bacteria--Actinobacteria--Thermoleophilia--Solirubrobacterales--Solirubrobacteraceae	1	2	0.656566	0	0	0.00575047
4.45679	0	0.224377	1	9	Bacteria--Bacteroidetes--Saprospirae--Saprospirales--Chitinophagaceae	1	17	0.842873	0	0	0.0658513
5.12963	0	0.194946	1	10	Archaea--Crenarchaeota--Thaumarchaeota--Nitrososphaerales--Nitrososphaeraceae--Candidatus Nitrososphaera--gargensis	1	3	0.81229	0	0	0.00744983
4.1358	0.0622188	0.241791	3	9	Bacteria--Proteobacteria--Gammaproteobacteria--Xanthomonadales--Sinobacteraceae	3	8.33333	0.857464	5636	0.333333	0.0043601
6.09877	0	0.163968	1	11	Bacteria--Actinobacteria--Acidimicrobiia--Acidimicrobiales--AKIW874	1	3	0.768238	0	0	0.0120489
4.59877	0	0.21745	1	10	Fungi--Ascomycota--Leotiomycetes--Helotiales--Incertae_sedis--Incertae_sediscross33--Cadophora	1	19	0.83642	0	0	0.000394969
4.25309	0	0.235123	1	9	Bacteria--Acidobacteria--Acidobacteria-6--iii1-15	1	10	0.852132	0	0	0.0252244
5.38889	0	0.185567	1	11	Bacteria--Proteobacteria--Betaproteobacteria--Burkholderiales--Alcaligenaceae	1	7	0.800505	0	0	0.0627526
1	0	1	1	1	Bacteria--Chloroflexi--Anaerolineae--SBR1031--SJA-101	1	1	1	0	0	0.0125295
1	0	1	1	1	Bacteria--Acidobacteria--Acidobacteria-6--iii1-15	1	1	1	0	0	0.00373787
4.57407	0	0.218623	1	9	Bacteria--Fibrobacteres--Fibrobacteria--258ds10	1	7	0.837542	0	0	0.00201588
4.04321	0	0.247328	1	9	Bacteria--Proteobacteria--Gammaproteobacteria--Pseudomonadales--Pseudomonadaceae--Pseudomonas	1	20	0.861672	0	0	0.00225899
5.38889	0	0.185567	1	11	Bacteria--Proteobacteria--Deltaproteobacteria--Entotheonellales--Entotheonellaceae--Candidatus Entotheonella	1	7	0.800505	0	0	0.00493351
1	0	1	1	1	Bacteria--Gemmatimonadetes--Gemmatimonadetes1	1	1	1	0	0	0.00529788
4.2037	0.00192841	0.237885	2	9	Bacteria--Verrucomicrobia--Pedosphaerae--Pedosphaerales	2	6.5	0.854377	490	0.55	0.0378052
5.87654	0	0.170168	1	11	Bacteria--Proteobacteria--Gammaproteobacteria--Pseudomonadales--Pseudomonadaceae--Pseudomonas	1	6	0.778339	0	0	0.00306902
7.33951	0	0.136249	1	12	Bacteria--Chloroflexi--Chloroflexi1--AKIW781	1	2	0.711841	0	0	0.0031395
5.08025	0	0.196841	1	10	Bacteria--Firmicutes--Bacilli--Bacillales	1	5	0.814534	0	0	0.00657756
8.2963	0	0.120536	1	14	NA	1	2	0.66835	0	0	69.19
1	0	1	1	1	Bacteria--Actinobacteria--Thermoleophilia--Gaiellales--Gaiellaceae	1	1	1	0	0	0.00131564
1	0	1	1	1	Bacteria--Proteobacteria--Deltaproteobacteria--Myxococcales--Polyangiaceae	1	1	1	0	0	0.00248476
3.87654	0	0.257962	1	8	Bacteria--Actinobacteria--Actinobacteria1--Actinomycetales--Geodermatophilaceae--Modestobacter	1	9	0.869248	0	0	0.00450259
1	0	1	1	1	Bacteria--Planctomycetes--Planctomycetia--B97	1	1	1	0	0	0.00549415
1	0	1	1	1	Bacteria--Proteobacteria--Deltaproteobacteria--Myxococcales	1	1	1	0	0	0.0641775
1	0	1	1	1	Bacteria--Actinobacteria--Rubrobacteria--Rubrobacterales--Rubrobacteraceae	1	1	1	0	0	0.0266013
1	0	1	1	1	Bacteria--Proteobacteria--Deltaproteobacteria--Myxococcales--Haliangiaceae	1	1	1	0	0	0.0019434
4.04321	0	0.247328	1	9	Bacteria--Proteobacteria--Alphaproteobacteria--Rhodospirillales	1	20	0.861672	0	0	0.00105939
4.22222	0	0.236842	1	9	Bacteria--Bacteroidetes--Saprospirae--Saprospirales--Chitinophagaceae	1	17	0.853535	0	0	0.0142842
4.22222	0	0.236842	1	9	Bacteria--Actinobacteria--Actinobacteria1--Actinomycetales--Streptomycetaceae--Streptomyces	1	17	0.853535	0	0	0.0227936
8.04938	0	0.124233	1	13	Bacteria--Actinobacteria--Acidimicrobiia--Acidimicrobiales	1	2	0.679574	0	0	0.00598355
6.35802	0	0.157282	1	11	Bacteria--Actinobacteria--Actinobacteria1--Actinomycetales--Nocardioidaceae--Aeromicrobium	1	4	0.756453	0	0	0.00501332
5.38889	0	0.185567	1	11	Bacteria--Proteobacteria--Alphaproteobacteria--Sphingomonadales--Sphingomonadaceae--Kaistobacter	1	7	0.800505	0	0	0.00375068
																										false
																										false
																										false
																										false
																										false
																										false
																										false
																										false
																										false
																										false
																										false
																										false
																										false
																										false
																										false
																										false
																										false
																										false
																										false
																										false
																										false
																										false
																										false
																										false
																										false
																										false
																										false
																										false
																										false
																										false
																										false
																										false
																										false
																										false
																										false
																										false
																										false
																										false
																										false
																										false
																										false
																										false
																										false
																										false
																										false
																										false
																										false
																										false
																										false
																										false
																										false
																										false
																										false
																										false
																										false
																										false
																										false
																										false
																										false
																										false
																										false
																										false
																										false
																										false
																										false
																										false
																										false
																										false
																										false
																										false
																										false
																										false
																										false
																										false
																										false
																										false
																										false
																										false
																										false
																										false
																										false
																										false
																										false
																										false
																										false
																										false
																										false
																										false
																										false
																										false
																										false
																										false
																										false
																										false
																										false
																										false
																										false
																										false
																										false
																										false
																										false
																										false
																										false
																										false
																										false
																										false
																										false
																										false
																										false
																										false
																										false
																										false
																										false
																										false
																										false
																										false
																										false
																										false
																										false
																										false
																										false
																										false
																										false
																										false
																										false
																										false
																										false
																										false
																										false
																										false
																										false
																										false
																										false
																										false
																										false
																										false
																										false
																										false
																										false
																										false
																										false
																										false
																										false
																										false
																										false
																										false
																										false
																										false
																										false
																										false
																										false
																										false
																										false
																										false
																										false
																										false
																										false
																										false
																										false
																										false
																										false
																										false
																										false
																										false
																										false
																										false
																										false
																										false
																										false
																										false
																										false
																										false
																										false
																										false
																										false
																										false
																										false
																										false
																										false
																										false
																										false
																										false
																										false
																										false
																										false
																										false
																										false
																										false
																										false
																										false
																										false
																										false
																										false
																										false
																										false
																										false
																										false
																										false
																										false
																										false
																										false
																										false
																										false
																										false
																										false
																										false
																										false
																										false
																										false
																										false
																										false
																										false
																										false
																										false
																										false
																										false
																										false
																										false
																										false
																										false
																										false
																										false
																										false
																										false
																										false
																										false
																										false
																										false
																										false
																										false
																										false
																										false
																										false
																										false
																										false
																										false
																										false
																										false
																										false
																										false
																										false
																										false
																										false
																										false
																										false
																										false
																										false
																										false
																										false
																										false
																										false
																										false
																										false
																										false
																										false
																										false
																										false
																										false
																										false
																										false
																										false
																										false
																										false
																										false
																										false
																										false
																										false
																										false
																										false
																										false
																										false
																										false
																										false
																										false
																										false
																										false
																										false
																										false
																										false
																										false
																										false
																										false
																										false
																										false
																										false
																										false
																										false
																										false
																										false
																										false
																										false
																										false
																										false
																										false
																										false
																										false
																										false
																										false
																										false
																										false
																										false
																										false
																										false
																										false
																										false
																										false
																										false
																										false
																										false
																										false
																										false
																										false
																										false
																										false
																										false
																										false
																										false
																										false
																										false
																										false
																										false
																										false
																										false
																										false
																										false
																										false
																										false
																										false
																										false
																										false
																										false
																										false
																										false
																										false
																										false
																										false
																										false
																										false
																										false
																										false
																										false
																										false
																										false
																										false
																										false
																										false
																										false
																										false

## Sheet: Dw_FS
Table S7. Co-occurrence network parameters of rhizospheric fungal-prokaryotic communities of cereals (barely and durum wheat) and legumes (chickpea and faba bean) crops in Agroforestry (AF) and sole cropping (SC) systems. Bs, bulk soil; Ba, barely; Dw, durum wheat; Cp, chickpeas; Fb, Faba bean
Average Shortest Path Length	Betweenness Centrality	Closeness Centrality	degree	Eccentricity	lineage	neg degree	Neighborhood Connectivity	Radiality	Stress	Topological Coefficient	P value Corrected
6.12687	0	0.163216	1	11	Bacteria--Proteobacteria--Alphaproteobacteria--Sphingomonadales--Sphingomonadaceae--Kaistobacter	1	7	0.743657	0	0	0.00375068
4.79851	0	0.208398	1	11	Bacteria--Actinobacteria--Actinobacteria1--Actinomycetales--Nocardioidaceae--Aeromicrobium	1	9	0.810075	0	0	0.00501332
1	0	1	1	1	Bacteria--Proteobacteria--Deltaproteobacteria--Myxococcales--Haliangiaceae	1	1	1	0	0	0.0019434
1	0	1	1	1	Bacteria--Actinobacteria--Rubrobacteria--Rubrobacterales--Rubrobacteraceae	1	1	1	0	0	0.0266013
1	0	1	1	1	Bacteria--Proteobacteria--Deltaproteobacteria--Myxococcales	1	1	1	0	0	0.0641775
1	0	1	1	1	Bacteria--Planctomycetes--Planctomycetia--B97	1	1	1	0	0	0.00549415
4.77612	0	0.209375	1	8	Bacteria--Actinobacteria--Actinobacteria1--Actinomycetales--Geodermatophilaceae--Modestobacter	1	7	0.811194	0	0	0.00450259
1	0	1	1	1	Bacteria--Proteobacteria--Deltaproteobacteria--Myxococcales--Polyangiaceae	1	1	1	0	0	0.00248476
1	0	1	1	1	Bacteria--Actinobacteria--Thermoleophilia--Gaiellales--Gaiellaceae	1	1	1	0	0	0.00131564
9.01493	0	0.110927	1	14	NA	1	2	0.599254	0	0	69.19
6.17164	0	0.162031	1	10	Bacteria--Firmicutes--Bacilli--Bacillales	1	5	0.741418	0	0	0.00657756
1	0	1	1	1	Bacteria--Chloroflexi--Chloroflexi1--AKIW781	1	1	1	0	0	0.0031395
6.97015	0	0.143469	1	11	Bacteria--Proteobacteria--Gammaproteobacteria--Pseudomonadales--Pseudomonadaceae--Pseudomonas	1	6	0.701493	0	0	0.00306902
5.3209	0.00396714	0.187938	2	9	Bacteria--Verrucomicrobia--Pedosphaerae--Pedosphaerales	2	7	0.783955	4264	0.545455	0.0378052
1	0	1	1	1	Bacteria--Gemmatimonadetes--Gemmatimonadetes1	1	1	1	0	0	0.00529788
6.12687	0	0.163216	1	11	Bacteria--Proteobacteria--Deltaproteobacteria--Entotheonellales--Entotheonellaceae--Candidatus Entotheonella	1	7	0.743657	0	0	0.00493351
5.45522	0	0.183311	1	9	Bacteria--Fibrobacteres--Fibrobacteria--258ds10	1	7	0.777239	0	0	0.00201588
1	0	1	1	1	Bacteria--Acidobacteria--Acidobacteria-6--iii1-15	1	1	1	0	0	0.00373787
1	0	1	1	1	Bacteria--Chloroflexi--Anaerolineae--SBR1031--SJA-101	1	1	1	0	0	0.0125295
6.12687	0	0.163216	1	11	Bacteria--Proteobacteria--Betaproteobacteria--Burkholderiales--Alcaligenaceae	1	7	0.743657	0	0	0.0627526
5.3806	0	0.185853	1	9	Bacteria--Acidobacteria--Acidobacteria-6--iii1-15	1	11	0.78097	0	0	0.0252244
2.4	0	0.416667	1	3	Fungi--Basidiomycota--unidentified--unidentifiedcross100--unidentified1--unidentified2--unidentified3--unculturedBasidiomycota	1	2	0.65	0	0	0.0180046
2	0	0.5	1	3	Bacteria--Actinobacteria--Acidimicrobiia--Acidimicrobiales--AKIW874	1	4	0.75	0	0	0.0120489
4.27612	0.152957	0.233857	3	9	Bacteria--Proteobacteria--Gammaproteobacteria--Xanthomonadales--Sinobacteraceae	3	9.33333	0.836194	26530	0.333333	0.0043601
5.26866	0	0.189802	1	10	Archaea--Crenarchaeota--Thaumarchaeota--Nitrososphaerales--Nitrososphaeraceae--Candidatus Nitrososphaera--gargensis	1	3	0.786567	0	0	0.00744983
4.4403	0	0.22521	1	9	Bacteria--Bacteroidetes--Saprospirae--Saprospirales--Chitinophagaceae	1	20	0.827985	0	0	0.0658513
9.70896	0	0.102998	1	14	Bacteria--Actinobacteria--Thermoleophilia--Solirubrobacterales--Solirubrobacteraceae	1	2	0.564552	0	0	0.00575047
1	0	1	1	1	Bacteria--Firmicutes--Bacilli--Bacillales	1	1	1	0	0	0.00129533
1	0	1	1	1	Bacteria--Chloroflexi--TK10--B07_WMSP1	1	1	1	0	0	0.00296649
5.6791	0	0.176084	1	9	Bacteria--Chloroflexi--Thermomicrobia--JG30-KF-CM45	2	6	0.766045	0	0	0.0077548
4.4403	0	0.22521	1	9	Bacteria--Chloroflexi--Ellin6529	1	20	0.827985	0	0	0.0225488
5.75373	0	0.1738	1	9	unclassified6	1	2	0.762313	0	0	0.0166172
4.76119	0.0149254	0.210031	2	8	Bacteria--Acidobacteria--Acidobacteria-6--iii1-15--mb2424	2	4	0.81194	2324	0.5	0.00605085
1	0	1	1	1	Bacteria--Proteobacteria--Deltaproteobacteria--Syntrophobacterales--Syntrophobacteraceae	1	1	1	0	0	0.00306673
1	0	1	1	1	Bacteria--Actinobacteria--Thermoleophilia--Solirubrobacterales--Solirubrobacteraceae	1	1	1	0	0	0.0076523
4.4403	0	0.22521	1	9	Bacteria--Actinobacteria--Thermoleophilia--Solirubrobacterales	1	20	0.827985	0	0	0.00895229
4.4403	0	0.22521	1	9	Bacteria--Bacteroidetes--Cytophagia--Cytophagales--Cytophagaceae	1	20	0.827985	0	0	0.0144296
6.38806	0	0.156542	1	10	Bacteria--Proteobacteria--Alphaproteobacteria--Rhizobiales--Rhodobiaceae--Afifella	1	3	0.730597	0	0	0.00975999
1	0	1	1	1	Bacteria--Actinobacteria--Actinobacteria1--Actinomycetales--Nocardioidaceae	1	1	1	0	0	0.00751776
1	0	1	1	1	Bacteria--Gemmatimonadetes--Gemm-5	1	1	1	0	0	0.00250286
6.12687	0	0.163216	1	11	Bacteria--Bacteroidetes--Cytophagia--Cytophagales--Cytophagaceae	1	7	0.743657	0	0	0.0421888
3.63433	0.235327	0.275154	2	9	Bacteria--Actinobacteria--Actinobacteria1--Actinomycetales--Microbacteriaceae--Agromyces	2	14.5	0.868284	195202	0.519231	0.0130595
1	0	1	1	1	Bacteria--Actinobacteria--Actinobacteria1--Actinomycetales--Intrasporangiaceae	1	1	1	0	0	0.00193065
1	0	1	1	1	Bacteria--Acidobacteria--Chloracidobacteria--RB41	2	1	1	0	0	0.0576702
4.23881	0.0303861	0.235915	2	7	Bacteria--Bacteroidetes--Cytophagia--Cytophagales--Cytophagaceae	2	11	0.83806	35920	0.5	0.0285401
1	0	1	1	1	Bacteria--Actinobacteria--Thermoleophilia--Gaiellales--Gaiellaceae	2	1	1	0	0	0.00203177
1	0	1	1	1	Bacteria--Proteobacteria--Betaproteobacteria--Burkholderiales--Comamonadaceae--Ramlibacter	1	1	1	0	0	0.0263361
1	0	1	1	1	Archaea--Crenarchaeota--Thaumarchaeota--Nitrososphaerales--Nitrososphaeraceae--Candidatus Nitrososphaera--gargensis	1	1	1	0	0	0.0385128
6.89552	0	0.145022	1	11	Bacteria--Bacteroidetes--Cytophagia--Cytophagales--Cytophagaceae	1	5	0.705224	0	0	0.00451115
4.79851	0	0.208398	1	11	Bacteria--Bacteroidetes--Cytophagia--Cytophagales--Cytophagaceae	1	9	0.810075	0	0	0.0248469
5.97761	0.0659576	0.167291	6	10	Bacteria--Actinobacteria--Rubrobacteria--Rubrobacterales--Rubrobacteraceae--Rubrobacter	6	2.33333	0.751119	75134	0.222222	0.0356402
5.58955	0	0.178905	1	9	Bacteria--Acidobacteria--Acidobacteria-6--iii1-15	1	5	0.770522	0	0	0.00974189
5.6791	0	0.176084	1	9	Bacteria--Proteobacteria--Alphaproteobacteria--Sphingomonadales--Sphingomonadaceae--Kaistobacter	1	6	0.766045	0	0	0.0314171
1	0	1	1	1	Bacteria--Acidobacteria--Acidobacteria-6--iii1-15	1	1	1	0	0	0.00257853
1	0	1	1	1	Bacteria--Actinobacteria--Thermoleophilia--Solirubrobacterales	1	1	1	0	0	0.0105509
7.04478	0.0296263	0.141949	2	12	Bacteria--Actinobacteria--Thermoleophilia--Solirubrobacterales	2	2	0.697761	4856	0.5	0.00895892
8.02239	0.0149254	0.124651	2	13	NA	2	1.5	0.648881	2430	0.5	236.5
4.42537	0.00517254	0.22597	2	9	Bacteria--Proteobacteria--Alphaproteobacteria--Sphingomonadales--Sphingomonadaceae	2	11	0.828731	2144	0.526316	0.071441
5.29104	0	0.188999	1	12	Bacteria--Proteobacteria--Gammaproteobacteria--Xanthomonadales--Sinobacteraceae--Steroidobacter	1	16	0.785448	0	0	0.00334381
5.41791	0	0.184573	1	10	Bacteria--Actinobacteria--MB-A2-108--0319-7L14	1	2	0.779104	0	0	0.00357877
6.00746	0.00498264	0.16646	5	10	Bacteria--Acidobacteria--Solibacteres--Solibacterales	5	3.6	0.749627	406	0.371429	0.00349808
1	0	1	1	1	Bacteria--Acidobacteria--Acidobacteria-6--iii1-15	1	1	1	0	0	0.0132664
1	0	1	1	1	Bacteria--Proteobacteria--Deltaproteobacteria--Myxococcales	1	1	1	0	0	0.00207647
7.47015	0	0.133866	1	11	Bacteria--Actinobacteria--Actinobacteria1--Actinomycetales--Promicromonosporaceae--Promicromonospora	1	3	0.676493	0	0	0.016331
4.46269	0.115745	0.22408	7	8	Bacteria--Actinobacteria--Rubrobacteria--Rubrobacterales--Rubrobacteraceae--Rubrobacter	7	4	0.826866	86406	0.230769	0.150206
1	0	1	1	1	Bacteria--Acidobacteria--Acidobacteria-6--iii1-15	1	1	1	0	0	0.00229591
1	0	1	1	1	Bacteria--Actinobacteria--Actinobacteria1--Actinomycetales--Micrococcaceae	1	1	1	0	0	0.00909991
3.6194	0.247802	0.276289	3	9	Bacteria--Chloroflexi--Anaerolineae--SBR1031--SJA-101	3	10.3333	0.86903	197630	0.358974	0.00429835
8.71642	0.0149254	0.114726	2	13	Bacteria--Verrucomicrobia--Spartobacteria--Chthoniobacterales--Chthoniobacteraceae	2	1.5	0.614179	25634	0.5	0.0120967
5.10448	0.101031	0.195906	6	9	Bacteria--Actinobacteria--Actinobacteria1--Actinomycetales--Intrasporangiaceae--Phycicoccus	7	6	0.794776	128684	0.25	0.00803229
4.79851	0.0223821	0.208398	2	8	Bacteria--Actinobacteria--Rubrobacteria--Rubrobacterales--Rubrobacteraceae	2	4	0.810075	33850	0.5	0.0785859
5.39552	0.0161659	0.185339	3	9	Bacteria--Actinobacteria--Thermoleophilia--Gaiellales--Gaiellaceae	4	4.33333	0.780224	4614	0.416667	0.00682337
5.6791	0	0.176084	1	9	Bacteria--Actinobacteria--Thermoleophilia--Gaiellales--Gaiellaceae	2	6	0.766045	0	0	0.00619015
4.68657	0.0534408	0.213376	6	8	Archaea--Crenarchaeota--Thaumarchaeota--Nitrososphaerales--Nitrososphaeraceae--Candidatus Nitrososphaera--gargensis	6	2.66667	0.815672	18020	0.238095	0.0303317
3.78358	0.342409	0.2643	7	7	Bacteria--Actinobacteria--Thermoleophilia--Gaiellales--Gaiellaceae	9	7.42857	0.860821	207076	0.169173	0.00255018
5.90299	0.0515842	0.169406	5	10	Bacteria--Actinobacteria--Rubrobacteria--Rubrobacterales--Rubrobacteraceae--Rubrobacter	4	3.6	0.754851	74896	0.288889	0.550725
4.4403	0	0.22521	1	9	Bacteria--Bacteroidetes--Saprospirae--Saprospirales--Chitinophagaceae	1	20	0.827985	0	0	0.0290525
4.4403	0	0.22521	1	9	Bacteria--Actinobacteria--Thermoleophilia--Solirubrobacterales	2	20	0.827985	0	0	0.00598168
1	0	1	1	1	Bacteria--Actinobacteria--Actinobacteria1--Actinomycetales	1	1	1	0	0	0.00180883
1	0	1	1	1	Bacteria--Actinobacteria--Actinobacteria1--Micrococcales	1	1	1	0	0	0.0068414
5.41791	0	0.184573	1	10	Bacteria--Acidobacteria--Solibacteres--Solibacterales	1	2	0.779104	0	0	0.00492809
4.59701	0.00207609	0.217532	2	10	Bacteria--Proteobacteria--Deltaproteobacteria--Myxococcales	14	2.5	0.820149	1024	0.75	0.00517578
5.12687	0.0250731	0.195051	4	9	Bacteria--Verrucomicrobia--Pedosphaerae--Pedosphaerales--OPB35	5	6.5	0.793657	9432	0.323529	0.0121273
5.9403	0.00716218	0.168342	3	10	Bacteria--Actinobacteria--Rubrobacteria--Rubrobacterales--Rubrobacteraceae--Rubrobacter	2	3.66667	0.752985	148	0.380952	0.0337627
2	0	0.5	1	3	Bacteria--Proteobacteria--Gammaproteobacteria--Xanthomonadales--Xanthomonadaceae	2	4	0.75	0	0	0.00163588
5.1791	0.0428985	0.193084	5	9	Bacteria--Planctomycetes--Planctomycetia--Pirellulales--Pirellulaceae	5	5.8	0.791045	51636	0.3	0.0239371
1	0	1	1	1	Archaea--Crenarchaeota--Thaumarchaeota--Nitrososphaerales--Nitrososphaeraceae--Candidatus Nitrososphaera--gargensis	5	1	1	0	0	0.00558396
7.73881	0.0296263	0.129219	2	12	Bacteria--Firmicutes--Bacilli--Bacillales	2	2.5	0.66306	51264	0.5	0.0264305
5.1194	0.000123024	0.195335	3	12	Fungi--Ascomycota--Dothideomycetes--Pleosporales--Montagnulaceae--Paraconiothyrium	21	15.6667	0.79403	80	0.77193	0.00059253
4.42537	0.0149254	0.22597	2	9	Bacteria--Chloroflexi--Anaerolineae--SBR1031--SJA-101	30	10.5	0.828731	2430	0.5	0.0015254
5.52985	0.0583548	0.180837	2	9	Bacteria--Bacteroidetes--Saprospirae--Saprospirales--Chitinophagaceae	7	4	0.773507	9376	0.5	0.00219608
1	0	1	1	1	Bacteria--Proteobacteria--Deltaproteobacteria--Myxococcales	1	1	1	0	0	0.00208974
1	0	1	1	1	Bacteria--Actinobacteria--Thermoleophilia--Solirubrobacterales	1	1	1	0	0	0.0352689
4.4403	0	0.22521	1	9	Bacteria--Gemmatimonadetes--Gemm-1	14	20	0.827985	0	0	0.00164866
4.4403	0	0.22521	1	9	Bacteria--Proteobacteria--Alphaproteobacteria--Sphingomonadales--Erythrobacteraceae	1	20	0.827985	0	0	0.0100507
1	0	1	1	1	Bacteria--Firmicutes--Bacilli--Bacillales--Bacillaceae--Bacillus	1	1	1	0	0	0.00926792
1	0	1	1	1	Bacteria--Planctomycetes--OM190--CL500-15	1	1	1	0	0	0.002704
4.59701	0.0971281	0.217532	5	8	Bacteria--Actinobacteria--Thermoleophilia--Solirubrobacterales	5	3.2	0.820149	20620	0.275	0.0360874
5.3806	0	0.185853	1	9	Bacteria--Verrucomicrobia--Pedosphaerae--Pedosphaerales--OPB35	1	11	0.78097	0	0	0.00488934
4.38806	0.196784	0.227891	11	8	Bacteria--Acidobacteria--Solibacteres--Solibacterales	15	3.27273	0.830597	159022	0.162338	0.0016089
5.33582	0.0149809	0.187413	2	9	Bacteria--Proteobacteria--Deltaproteobacteria--Myxococcales	18	6.5	0.783209	17232	0.55	0.00195975
6.35821	0	0.157277	1	10	Bacteria--Firmicutes--Bacilli--Bacillales--Bacillaceae--Bacillus	1	2	0.73209	0	0	0.0464646
6.47761	0.0443272	0.154378	3	10	Bacteria--Proteobacteria--Alphaproteobacteria--Rhizobiales--Bradyrhizobiaceae	18	1.66667	0.726119	7042	0.333333	0.00212781
5.04478	0.00257644	0.198225	6	12	Fungi--Ascomycota--Sordariomycetes--Xylariales--Amphisphaeriaceae--Seimatosporium	45	13.3333	0.797761	7254	0.616667	0.000255061
5.1194	0.000785939	0.195335	3	12	Fungi	41	14	0.79403	1672	0.684211	0.000174972
5.33582	0.00233529	0.187413	2	9	Bacteria--Actinobacteria--Thermoleophilia--Gaiellales--Gaiellaceae	3	8	0.783209	4332	0.636364	0.00703342
6.15672	0	0.162424	1	13	Bacteria--Nitrospirae--Nitrospira--Nitrospirales--Nitrospiraceae--Nitrospira1	1	2	0.742164	0	0	0.024684
5.07463	0.000301163	0.197059	4	12	Bacteria--Proteobacteria--Alphaproteobacteria--Rhizobiales--Bradyrhizobiaceae	30	15.25	0.796269	188	0.7125	0.00157773
4.97015	0.000904625	0.201201	2	8	Bacteria--Proteobacteria--Gammaproteobacteria--Xanthomonadales--Sinobacteraceae	2	3	0.801493	88	0.666667	0.0019104
3.99254	0.116896	0.250467	4	7	Bacteria--Actinobacteria--Actinobacteria1--Actinomycetales--Streptomycetaceae	5	9.75	0.850373	93582	0.273438	0.0364987
5.83582	0	0.171355	1	13	Fungi--Ascomycota--unidentified--unidentifiedcross99--unidentified1--unidentified2--unidentified3--unculturedPezizomycotina	20	19	0.758209	0	0	0.000525996
4.42537	0.00435791	0.22597	2	9	Bacteria--Actinobacteria--Acidimicrobiia--Acidimicrobiales--AKIW874	2	11	0.828731	382	0.526316	0.00472629
5.97015	0	0.1675	1	13	Fungi--Ascomycota--Pezizomycetes--Pezizales--Pezizaceae--Peziza	93	9	0.751493	0	0	0.00149252
3.80597	0.493926	0.262745	9	10	Bacteria--Chloroflexi--Chloroflexi1--AKIW781	43	9.55556	0.859701	396070	0.371981	0.00210889
1.6	0.4	0.625	2	2	Fungi	38	2.5	0.85	8	0.5	0.0034463
4.97015	0.00816367	0.201201	10	12	Fungi--Basidiomycota--Agaricomycetes--Thelephorales--Thelephoraceae--unidentified--unidentifiedcross5--unculturedTomentella	117	12.7	0.801493	20672	0.557143	8.16258e-05
5.78358	0.000134341	0.172903	3	13	Fungi--Basidiomycota--Agaricomycetes--Agaricales--Psathyrellaceae--Coprinellus--Coprinellus_disseminatus	73	14.3333	0.760821	58	0.701754	0.000160133
7.45522	0.0149254	0.134134	2	11	Bacteria--Proteobacteria--Alphaproteobacteria--Rhizobiales--Rhizobiaceae--Rhizobium--leguminosarum	2	2	0.677239	2350	0.5	0.00331611
8.44776	0	0.118375	1	12	Bacteria--Actinobacteria--Thermoleophilia--Solirubrobacterales	1	2	0.627612	0	0	0.0161919
4.42537	0.0149254	0.22597	2	9	Bacteria--Proteobacteria--Alphaproteobacteria--Sphingomonadales--Sphingomonadaceae--Kaistobacter	2	10.5	0.828731	2430	0.5	0.00738657
4.95522	0.0172855	0.201807	11	12	Fungi--Ascomycota--Pezizomycetes--Pezizales--Pyronemataceae--unidentified--unidentifiedcross88--unculturedGeopora	152	10.6364	0.802239	25102	0.458874	5.43468e-05
5.83582	0	0.171355	1	13	Bacteria--Actinobacteria--Actinobacteria1--Actinomycetales--Streptomycetaceae--Streptomyces	15	19	0.758209	0	0	0.00150544
5.54478	0.00382734	0.18035	10	13	Fungi--Basidiomycota--Agaricomycetes--Thelephorales--Thelephoraceae--unidentified--unidentifiedcross1	161	12.6	0.772761	1528	0.414286	5.37207e-05
4.84328	0.109504	0.206471	19	12	Fungi--Basidiomycota--Agaricomycetes--Boletales--Sclerodermataceae--Scleroderma--unculturedfungus	213	6.57895	0.807836	45362	0.265664	4.03425e-05
5.78358	0.00157109	0.172903	2	13	Bacteria--Proteobacteria--Deltaproteobacteria--Myxococcales	61	10.5	0.760821	28	0.5	0.00478013
5.59701	0.00289312	0.178667	8	13	Fungi--Basidiomycota	160	11.75	0.770149	1012	0.413462	6.85418e-05
4.18657	0.12281	0.238859	18	11	Fungi--Basidiomycota--Agaricomycetes--Agaricales	230	9.61111	0.840672	92956	0.269097	0.000305946
5.33582	0.00233529	0.187413	2	9	Bacteria--Chloroflexi--Anaerolineae--GCA004	78	8	0.783209	4332	0.636364	0.00209358
5	0.00816272	0.2	8	12	Fungi--Ascomycota--Sordariomycetes--Hypocreales--Hypocreaceae--Hypocrea	108	11.75	0.8	13334	0.511905	6.80161e-05
6.12687	0	0.163216	1	11	Bacteria--Proteobacteria--Gammaproteobacteria--Alteromonadales--Alteromonadaceae--Cellvibrio	7	7	0.743657	0	0	0.00477158
6.08209	0.0441028	0.164417	2	11	Bacteria--Bacteroidetes--Saprospirae--Saprospirales--Chitinophagaceae	2	4.5	0.745896	7278	0.5	0.00533037
5.13433	0.129615	0.194767	7	10	Archaea--Crenarchaeota--Thaumarchaeota--Nitrososphaerales--Nitrososphaeraceae--Candidatus Nitrososphaera	7	1.42857	0.793284	21786	0.142857	0.0325618
2	0	0.5	1	3	Bacteria--Proteobacteria--Alphaproteobacteria--Sphingomonadales--Sphingomonadaceae	2	4	0.75	0	0	0.0321952
1.2	0.9	0.833333	4	2	Bacteria--Proteobacteria--Deltaproteobacteria--Myxococcales	8	1.25	0.95	18	0.25	0.0060308
4.4403	0	0.22521	1	9	Bacteria--Actinobacteria--Thermoleophilia--Gaiellales--Gaiellaceae	1	20	0.827985	0	0	0.0116664
3.44776	0.682848	0.290043	20	8	Bacteria--Proteobacteria--Deltaproteobacteria--Syntrophobacterales--Syntrophobacteraceae	20	1.95	0.877612	399828	0.0678571	0.148025
4.9403	0.0158074	0.202417	12	12	Fungi--Ascomycota--Saccharomycetes--Saccharomycetales--Saccharomycetaceae--Debaryomyces--Debaryomyces_hansenii	126	11.4167	0.802985	29194	0.496032	0.00016045
6.97015	0	0.143469	1	11	Bacteria--Proteobacteria--Deltaproteobacteria--Myxococcales--Polyangiaceae	34	6	0.701493	0	0	0.00131522
5.73881	0.000374395	0.174252	5	13	Fungi--Ascomycota--Sordariomycetes--Xylariales--Amphisphaeriaceae--Pestalotiopsis	110	14.2	0.76306	200	0.66	0.000121803
1	0	1	4	1	Fungi--Basidiomycota--Agaricomycetes--Agaricales--Strophariaceae--Hypholoma	251	4	1	0	1	0.000123039
5.83582	0	0.171355	1	13	Bacteria--Actinobacteria--Actinobacteria1--Micrococcales	35	19	0.758209	0	0	0.00108597
4.85075	0.0482529	0.206154	18	12	Fungi--Basidiomycota--Agaricomycetes--Thelephorales--Thelephoraceae--unidentified--unidentifiedcross45	203	8.66667	0.807463	54848	0.365079	4.10271e-05
1	0	1	1	1	Fungi	36	1	1	0	0	0.00191203
5.85075	0.000561104	0.170918	2	13	Fungi--Basidiomycota--unidentified--unidentifiedcross113--unidentified1--unidentified2--unidentified3--unculturedBasidiomycota	78	5.5	0.757463	10	0.5	0.0109446
6.97015	0	0.143469	1	11	Bacteria--Firmicutes--Bacilli--Bacillales--Paenibacillaceae--Brevibacillus	29	6	0.701493	0	0	0.00219922
5.52985	0.00537459	0.180837	11	13	Fungi--Basidiomycota--Agaricomycetes--Russulales--Russulaceae--Russula	170	11.7273	0.773507	1918	0.383117	8.06446e-05
5.01493	0.0046041	0.199405	8	12	Fungi--Basidiomycota--Agaricomycetes--Agaricales--Cortinariaceae--unidentified--unculturedHebeloma	140	12.5	0.799254	12180	0.575	5.37608e-05
5.61194	0.00209015	0.178191	7	13	Fungi--Basidiomycota	70	13.4286	0.769403	870	0.478022	0.00182462
5.58209	0.00269827	0.179144	9	13	Fungi--Ascomycota	136	11.6667	0.770896	1088	0.410256	8.10199e-05
5.36567	0.0149254	0.18637	2	9	Bacteria--Proteobacteria--Deltaproteobacteria--Myxococcales	53	6	0.781716	4424	0.5	0.00142154
4.97761	0.0315161	0.2009	9	12	Fungi--Ascomycota--unidentified--unidentifiedcross48--unidentified1--unidentified2--unidentified3--unculturedAscomycota	86	11.4444	0.801119	17714	0.474747	0.00236041
1	0	1	4	1	Fungi--Ascomycota--Dothideomycetes--Pleosporales--Pleosporaceae	251	4	1	0	1	4.10129e-05
4.91045	0.0210482	0.203647	14	12	Fungi--Basidiomycota--Agaricomycetes--Cantharellales--Clavulinaceae--Clavulina	161	10.6429	0.804478	37498	0.459184	0
5.67164	0.00047947	0.176316	3	13	Fungi--Ascomycota--Sordariomycetes--Hypocreales--Hypocreaceae--Trichoderma	72	16.3333	0.766418	246	0.589744	0.00116997
4.34328	0.0590375	0.230241	13	11	Fungi--Ascomycota--Dothideomycetes--Pleosporales--Pleosporaceae	190	10.3846	0.832836	65290	0.360947	9.46659e-05
4.86567	0.0397664	0.205521	17	12	Fungi--Basidiomycota--Agaricomycetes--Agaricales--Tricholomataceae--Tricholoma--Tricholoma_sp.	199	9	0.806716	50542	0.380952	2.73983e-05
5.16418	0.000468054	0.193642	3	12	Fungi--Basidiomycota--unidentified--unidentifiedcross76--unidentified1--unidentified2--unidentified3--unculturedBasidiomycota	61	12.6667	0.791791	1594	0.729167	0.000464091
5.71642	0.000415076	0.174935	3	13	Fungi--Ascomycota--Sordariomycetes--Hypocreales--Hypocreaceae--Trichoderma	74	14	0.764179	190	0.565217	0.000287115
5.1791	0	0.193084	1	12	Fungi--Ascomycota--Dothideomycetes--Pleosporales--Pleosporaceae	13	18	0.791045	0	0	0.316105
5.04478	0.00216133	0.198225	5	12	Fungi--Basidiomycota--Agaricomycetes--Agaricales--Cortinariaceae--Cortinarius--Cortinarius_sp.	108	14	0.797761	5000	0.619048	9.47436e-05
6.77612	0.0449819	0.147577	3	11	Archaea--Crenarchaeota--Thaumarchaeota--Nitrososphaerales--Nitrososphaeraceae--Candidatus Nitrososphaera--SCA1170	12	4.33333	0.711194	76934	0.37037	0.00238966
4.4403	0	0.22521	1	9	Bacteria--Proteobacteria--Betaproteobacteria--Burkholderiales--Oxalobacteraceae	45	20	0.827985	0	0	0.00119538
5.76866	0.000165459	0.173351	4	13	Fungi--Basidiomycota--unidentified--unidentifiedcross44--unidentified1--unidentified2--unidentified3--unculturedBasidiomycota	67	15.5	0.761567	84	0.763158	0.00027087
5.83582	0	0.171355	1	13	Bacteria--Proteobacteria--Deltaproteobacteria--Myxococcales	28	19	0.758209	0	0	0.00312917
4.92537	0.0194958	0.20303	13	12	Fungi--Basidiomycota--unidentified--unidentifiedcross174--unidentified1--unidentified2--unidentified3--unculturedBasidiomycota	137	10.6923	0.803731	33294	0.461538	5.44199e-05
4.18657	0.128487	0.238859	17	11	Fungi--Ascomycota--Dothideomycetes--Pleosporales--Pleosporaceae	219	10.1176	0.840672	92206	0.276292	2.67743e-05
5.16418	0.0149254	0.193642	2	12	Bacteria--Proteobacteria--Deltaproteobacteria--Myxococcales	17	9	0.791791	1386	0.5	0.00544154
1	0	1	4	1	Fungi--Basidiomycota--Agaricomycetes--Boletales--Boletaceae--Boletus	251	4	1	0	1	2.73388e-05
1	0	1	1	1	Fungi--Basidiomycota--Agaricomycetes--Thelephorales--Thelephoraceae--unidentified--unidentifiedcross121--unculturedTomentella	251	1	1	0	0	4.10036e-05
4.23134	0.101115	0.236332	15	11	Fungi--Ascomycota--Sordariomycetes--Hypocreales--Hypocreaceae--Hypocrea	209	10.6667	0.838433	85434	0.302083	2.67519e-05
5.01493	0.00399793	0.199405	7	12	Fungi--Basidiomycota--unidentified--unidentifiedcross14--unidentified1--unidentified2--unidentified3--unculturedBasidiomycota	82	13.4286	0.799254	8412	0.591837	0.000572811
1	0	1	4	1	Fungi--Ascomycota--Pezizomycetes--Pezizales--Pyronemataceae--unidentified--unidentifiedcross98--Pyronemataceae_sp_E3_2181	251	4	1	0	1	2.73388e-05
1	0	1	1	1	Fungi--Basidiomycota--Agaricomycetes--Agaricales--Entolomataceae--Entoloma	251	1	1	0	0	9.56813e-05
5.68657	0.000276953	0.175853	2	13	Fungi--Ascomycota--Dothideomycetes--Pleosporales--Pleosporaceae--Alternaria	41	18.5	0.765672	146	0.673077	0.00362613
5.72388	0.000591419	0.174707	6	13	Fungi--Ascomycota--Sordariomycetes--Hypocreales--Hypocreaceae	108	12.8333	0.763806	262	0.591667	0.000108383
5.5	0.00201303	0.181818	2	9	Bacteria--Proteobacteria--Betaproteobacteria--MND1	39	5.5	0.775	100	0.5625	0.00144216
5.76866	0.000120544	0.173351	3	13	Bacteria--Actinobacteria--Actinobacteria1--Actinomycetales--Pseudonocardiaceae--Amycolatopsis	35	15.3333	0.761567	66	0.716667	0.00209666
5.83582	0	0.171355	1	13	Fungi--Ascomycota	52	19	0.758209	0	0	0.000725456
1	0	1	1	1	Bacteria--Actinobacteria--MB-A2-108--0319-7L14	19	1	1	0	0	0.00183428
1	0	1	4	1	Fungi--Basidiomycota--unidentified--unidentifiedcross167--unidentified1--unidentified2--unidentified3--unculturedBasidiomycota	251	4	1	0	1	2.73388e-05
5.53731	0.00578775	0.180593	12	13	Fungi--Ascomycota	182	11.5	0.773134	2156	0.403846	2.74821e-05
5.67164	0.000459104	0.176316	3	13	Fungi--Ascomycota--Dothideomycetes--Pleosporales	67	17	0.766418	246	0.615385	0.000174297
5.79851	2.12566e-05	0.172458	2	13	Bacteria--Proteobacteria--Deltaproteobacteria--Myxococcales	21	17.5	0.760075	12	0.868421	0.00281886
4.29851	0.0851177	0.232639	16	11	Fungi--Ascomycota--Eurotiomycetes--Eurotiales--Trichocomaceae--Paecilomyces--Paecilomyces_lilacinus	210	9	0.835075	72250	0.307692	2.6999e-05

## Sheet: Fb_AF
Table S7. Co-occurrence network parameters of rhizospheric fungal-prokaryotic communities of cereals (barely and durum wheat) and legumes (chickpea and faba bean) crops in Agroforestry (AF) and sole cropping (SC) systems. Bs, bulk soil; Ba, barely; Dw, durum wheat; Cp, chickpeas; Fb, Faba bean
Average Shortest Path Length	Betweenness Centrality	Closeness Centrality	degree	Eccentricity	lineage	neg degree	Neighborhood Connectivity	Radiality	Stress	Topological Coefficient	P value Corrected
6.58846	0	0.151781	1	11	Bacteria--Proteobacteria--Gammaproteobacteria--Xanthomonadales--Sinobacteraceae	1	3	0.958604	0	0	0.00339907
3.34615	0.00196183	0.298851	6	8	Fungi--Basidiomycota--unidentified--unidentifiedcross75--unidentified1--unidentified2--unidentified3--unculturedBasidiomycota	46	15.6667	0.982621	2566	0.396396	0.00865033
6.59615	0	0.151603	1	11	Bacteria--Proteobacteria--Gammaproteobacteria--Pseudomonadales--Pseudomonadaceae--Pseudomonas	1	2	0.958547	0	0	0.00306902
1	0	1	1	1	Bacteria--Chloroflexi--Anaerolineae--SBR1031--SJA-101	1	1	1	0	0	0.0125295
3.06923	0	0.325815	2	7	Bacteria--Gemmatimonadetes--Gemmatimonadetes1--Ellin5290	5	135	0.984672	0	1	0.0013157
5.34615	0	0.18705	1	10	Bacteria--Chloroflexi--C0119	1	6	0.967806	0	0	0.0049328
3.57692	0.0654535	0.27957	7	7	Archaea--Crenarchaeota--Thaumarchaeota--Nitrososphaerales--Nitrososphaeraceae--Candidatus Nitrososphaera	7	1.71429	0.980912	12258	0.142857	0.0325618
5.38077	0	0.185847	1	10	Bacteria--Actinobacteria--Acidimicrobiia--Acidimicrobiales--AKIW874	1	4	0.96755	0	0	0.0120489
1	0	1	1	1	Bacteria--Actinobacteria--Actinobacteria1--Actinomycetales--Micrococcaceae	1	1	1	0	0	0.00909991
4.83077	0.00385643	0.207006	3	10	Bacteria--Actinobacteria--Rubrobacteria--Rubrobacterales--Rubrobacteraceae--Rubrobacter	2	3.66667	0.971624	1322	0.380952	0.0337627
4.57692	0	0.218487	1	9	Bacteria--Chloroflexi--Ellin6529	1	17	0.973504	0	0	0.00372244
3.98077	0	0.251208	1	8	Fungi--Ascomycota--Dothideomycetes--Pleosporales--Montagnulaceae--Paraconiothyrium	21	13	0.97792	0	0	0.00059253
3.06923	0	0.325815	2	7	Bacteria--Bacteroidetes--Saprospirae--Saprospirales--Chitinophagaceae	5	135	0.984672	0	1	0.00134069
3.06923	0	0.325815	2	7	Fungi--Ascomycota--Dothideomycetes--Pleosporales--Pleosporaceae	13	135	0.984672	0	1	0.316105
3.05	0	0.327869	7	7	Fungi--Basidiomycota--Agaricomycetes--Agaricales--Agaricaceae--Leucoagaricus	270	43.5714	0.984815	0	0.322751	0
3.06923	0	0.325815	2	7	Bacteria--Proteobacteria--Deltaproteobacteria--Myxococcales--Polyangiaceae	10	135	0.984672	0	1	0.00177615
3.06923	0	0.325815	2	7	Fungi--Ascomycota	127	135	0.984672	0	1	0.000525948
4.57692	0	0.218487	1	9	Bacteria--Verrucomicrobia--Spartobacteria--Chthoniobacterales--Chthoniobacteraceae--DA101	1	17	0.973504	0	0	0.00462704
3.06923	0	0.325815	2	7	Fungi--Ascomycota--unidentified--unidentifiedcross107--unidentified1--unidentified2--unidentified3--unculturedAscomycota	91	135	0.984672	0	1	0.000286736
3.73077	6.19125e-05	0.268041	2	8	Bacteria--Actinobacteria--Thermoleophilia--Gaiellales--Gaiellaceae	10	20.5	0.979772	122	0.696429	0.00109795
1	0	1	1	1	Bacteria--Actinobacteria--Actinobacteria1--Actinomycetales	1	1	1	0	0	0.00180883
3.26923	0.00511034	0.305882	13	8	Fungi--Basidiomycota	184	12.5385	0.983191	6314	0.288462	0
1	0	1	1	1	Bacteria--Firmicutes--Bacilli--Bacillales	1	1	1	0	0	0.00129533
1.5	0	0.666667	1	2	Bacteria--Firmicutes--Bacilli--Bacillales	2	2	0.75	0	0	0.0264305
1	0	1	1	1	Bacteria--Planctomycetes--OM190--agg27	1	1	1	0	0	0.00477656
3.05385	2.97e-06	0.327456	4	7	Fungi--Ascomycota--Eurotiomycetes--Eurotiales--Trichocomaceae--Paecilomyces--Paecilomyces_lilacinus	86	74.5	0.984786	2	0.543796	9.45217e-05
2.48846	0.244476	0.401855	25	7	Fungi--Basidiomycota--unidentified--unidentifiedcross13--unidentified1--unidentified2--unidentified3--unculturedBasidiomycota	219	16.2	0.988974	101552	0.107123	0
3.06923	0	0.325815	2	7	Fungi--Ascomycota--unidentified--unidentifiedcross8--unidentified1--unidentified2--unidentified3	141	135	0.984672	0	1	0.00217339
3.06923	0	0.325815	2	7	Fungi--Ascomycota--Eurotiomycetes--Eurotiales--Trichocomaceae--Aspergillus--Aspergillus_niger	10	135	0.984672	0	1	0.00123524
3.73077	6.19125e-05	0.268041	2	8	Bacteria--Proteobacteria--Alphaproteobacteria--Rhizobiales--Hyphomicrobiaceae	10	20.5	0.979772	122	0.696429	0.00114802
3.80385	0.0186233	0.262892	5	8	Archaea--Crenarchaeota--Thaumarchaeota--Nitrososphaerales--Nitrososphaeraceae--Candidatus Nitrososphaera--gargensis	6	3.8	0.979231	6532	0.28	0.0303317
3.48462	0	0.286976	1	8	Bacteria--Proteobacteria--Alphaproteobacteria--Rhodospirillales	1	25	0.981595	0	0	0.00105939
3.06923	0	0.325815	2	7	Bacteria--Bacteroidetes--Cytophagia--Cytophagales--Cytophagaceae	5	135	0.984672	0	1	0.00125149
3.7	0.000519381	0.27027	6	8	Fungi--Basidiomycota--Agaricomycetes--Cantharellales--Ceratobasidiaceae--unidentified--unidentifiedcross61	84	12	0.98	502	0.392857	0.00131787
3.05	0	0.327869	7	7	Fungi--Basidiomycota--Agaricomycetes--Agaricales	270	43.5714	0.984815	0	0.322751	5.46646e-05
4.72308	0	0.211726	1	9	Bacteria--Verrucomicrobia--Pedosphaerae--Pedosphaerales--OPB35	1	9	0.972422	0	0	0.00488934
3.9	0.0158927	0.25641	5	9	Bacteria--Verrucomicrobia--Pedosphaerae--Pedosphaerales--OPB35	5	7.8	0.978519	5340	0.272	0.0121273
3.06538	0	0.326223	3	7	Fungi--Chytridiomycota--Chytridiomycetes--Spizellomycetales--Spizellomycetaceae--Spizellomyces--Spizellomyces_sp_DAOM_BR_062B	174	91	0.984701	0	0.674074	5.49702e-05
6.36923	0	0.157005	1	11	Fungi--Basidiomycota--unidentified--unidentifiedcross100--unidentified1--unidentified2--unidentified3--unculturedBasidiomycota	1	2	0.960228	0	0	0.0180046
3.06154	0.00066157	0.326633	3	7	Bacteria--Proteobacteria--Deltaproteobacteria--Myxococcales	34	92	0.984729	564	0.679012	0.0121944
3.06923	0	0.325815	2	7	Fungi--Basidiomycota--Agaricomycetes--Boletales--Rhizopogonaceae--Rhizopogon--Rhizopogon_sp.	44	135	0.984672	0	1	0.00035398
3.06923	0	0.325815	2	7	Fungi--Ascomycota--Eurotiomycetes--Eurotiales--Trichocomaceae--Aspergillus--Aspergillus_niger	11	135	0.984672	0	1	0.00267924
5.00385	4.455e-05	0.199846	2	8	Bacteria--Proteobacteria--Deltaproteobacteria--Myxococcales	14	2.5	0.970342	8	0.75	0.00517578
3.94231	0	0.253659	1	8	Fungi--Basidiomycota--unidentified--unidentifiedcross90--unidentified1--unidentified2--unidentified3--unculturedBasidiomycota	1	18	0.978205	0	0	0.00313499
5.46538	0	0.18297	1	10	Bacteria--Proteobacteria--Alphaproteobacteria--Rhizobiales--Rhodobiaceae--Afifella	1	4	0.966923	0	0	0.00975999
4.01154	0	0.249281	1	8	Bacteria--Actinobacteria--Acidimicrobiia--Acidimicrobiales	1	4	0.977692	0	0	0.00598355
1	0	1	1	1	Bacteria--Nitrospirae--Nitrospira--Nitrospirales--Nitrospiraceae--Nitrospira1	1	1	1	0	0	0.024684
3	0.00587532	0.333333	12	7	Fungi--Ascomycota--Eurotiomycetes--Chaetothyriales--Herpotrichiellaceae--Cladophialophora--Cladophialophora_chaetospira	148	29.6667	0.985185	4316	0.212895	6.76136e-05
3.06923	0	0.325815	2	7	Bacteria--Firmicutes--Bacilli--Bacillales--Thermoactinomycetaceae	61	135	0.984672	0	1	0.00563421
4.57692	0	0.218487	1	9	Bacteria--Bacteroidetes--Saprospirae--Saprospirales--Chitinophagaceae	1	17	0.973504	0	0	0.0142842
7.51538	0	0.13306	1	11	NA	1	2	0.951738	0	0	69.19
5.37308	0.00769231	0.186113	2	10	Fungi	38	2.5	0.967607	1600	0.5	0.0034463
3.06923	0	0.325815	2	7	Fungi--Ascomycota--Sordariomycetes--Diaporthales--Valsaceae--Cytospora	10	135	0.984672	0	1	0.00106803
3.06923	0	0.325815	2	7	Bacteria--Proteobacteria--Deltaproteobacteria--Myxococcales--Haliangiaceae	5	135	0.984672	0	1	0.00102986
3.06923	0	0.325815	2	7	Fungi--Ascomycota--Eurotiomycetes--Eurotiales--Trichocomaceae--Aspergillus--Aspergillus_niger	14	135	0.984672	0	1	0.000580404
3.37308	0.00135486	0.296465	7	8	Fungi--Basidiomycota--Agaricomycetes--Agaricales--Cortinariaceae--Inocybe--Inocybe_quietiodor	50	13.8571	0.982422	2064	0.401786	0.0002994
4.86923	0	0.205371	1	9	unclassified6	1	2	0.971339	0	0	0.0166172
3.06923	0	0.325815	2	7	Bacteria--Firmicutes--Bacilli--Bacillales--Thermoactinomycetaceae	5	135	0.984672	0	1	0.00414138
6.43462	0	0.155409	1	11	Bacteria--Bacteroidetes--Cytophagia--Cytophagales--Cytophagaceae	1	4	0.959744	0	0	0.00451115
1.5	0	0.666667	1	2	Bacteria--Actinobacteria--Thermoleophilia--Solirubrobacterales--Solirubrobacteraceae	1	2	0.75	0	0	0.00575047
3.06923	0	0.325815	2	7	Fungi--Basidiomycota--Agaricomycetes--Agaricales--Psathyrellaceae--unidentified--unidentifiedcross66--unculturedCoprinellus	117	135	0.984672	0	1	0.000147989
3.05	0.179178	0.327869	19	6	Bacteria--Proteobacteria--Deltaproteobacteria--Syntrophobacterales--Syntrophobacteraceae	20	2.36842	0.984815	38016	0.0760234	0.148025
3.06923	0	0.325815	2	7	Fungi--Basidiomycota--Agaricomycetes--Corticiales--Corticiaceae--Rhizoctonia	36	135	0.984672	0	1	0.000270811
3.06923	0	0.325815	2	7	Bacteria--Firmicutes--Bacilli--Bacillales--Thermoactinomycetaceae	20	135	0.984672	0	1	0.00149304
3.06154	0	0.326633	4	7	Fungi--Ascomycota--Sordariomycetes--Hypocreales--unidentified--unidentifiedcross135--unidentified1--unculturedHypocreales	270	69.5	0.984729	0	0.514815	0.000109309
4.57692	0	0.218487	1	9	Bacteria--Chloroflexi--Ellin6529	1	17	0.973504	0	0	0.00438785
3.83077	0.0229581	0.261044	3	8	Bacteria--Proteobacteria--Alphaproteobacteria--Rhizobiales--Bradyrhizobiaceae	18	2.33333	0.979031	4222	0.333333	0.00212781
3.99231	0	0.250482	1	8	Bacteria--Firmicutes--Bacilli--Bacillales--Thermoactinomycetaceae	15	12	0.977835	0	0	0.00325837
4.25385	0	0.235081	1	9	Bacteria--Acidobacteria--Acidobacteria-6--iii1-15	1	4	0.975897	0	0	0.00974189
4.05769	0	0.246445	1	8	Fungi--Basidiomycota--unidentified--unidentifiedcross65--unidentified1--unidentified2--unidentified3--unculturedBasidiomycota	137	3	0.97735	0	0	0.00153236
3.03462	0.00131225	0.329531	7	7	Fungi--Ascomycota--Eurotiomycetes--Eurotiales--Trichocomaceae--Aspergillus	118	46.7143	0.984929	1846	0.338895	0.000159173
3.06923	0	0.325815	2	7	Fungi--Basidiomycota--Agaricomycetes--Agaricales--Cortinariaceae--Cortinarius--Cortinarius_sp.	108	135	0.984672	0	1	9.47436e-05
4.65769	0.000303711	0.214699	2	8	Bacteria--Proteobacteria--Gammaproteobacteria--Xanthomonadales--Sinobacteraceae	2	3.5	0.972906	110	0.625	0.0019104
3.96154	0.0250282	0.252427	3	7	Bacteria--Proteobacteria--Gammaproteobacteria--Xanthomonadales--Sinobacteraceae	3	9	0.978063	5454	0.333333	0.0043601
1	0	1	1	1	Bacteria--Acidobacteria--Acidobacteria-6--iii1-15	1	1	1	0	0	0.00229591
3.06923	0	0.325815	2	7	Fungi--Basidiomycota--Agaricomycetes--Agaricales--Agaricaceae	129	135	0.984672	0	1	0.000248238
3.06923	0	0.325815	2	7	Fungi--Ascomycota--Sordariomycetes--Hypocreales--Hypocreaceae--Trichoderma	72	135	0.984672	0	1	0.00116997
3.06923	0	0.325815	2	7	Bacteria--Proteobacteria--Gammaproteobacteria--Xanthomonadales--Sinobacteraceae	18	135	0.984672	0	1	0.00171738
3.06923	0	0.325815	2	7	Bacteria--Armatimonadetes--Fimbriimonadia--Fimbriimonadales--Fimbriimonadaceae--Fimbriimonas	6	135	0.984672	0	1	0.00157527
3.06923	0	0.325815	2	7	Fungi--Ascomycota--Sordariomycetes--Xylariales--Amphisphaeriaceae--Seimatosporium	45	135	0.984672	0	1	0.000255061
3.06923	0	0.325815	2	7	Bacteria--Firmicutes--Bacilli--Bacillales--Thermoactinomycetaceae	51	135	0.984672	0	1	0.00927182
3.06923	0	0.325815	2	7	Fungi--Basidiomycota--unidentified--unidentifiedcross91--unidentified1--unidentified2--unidentified3--unculturedBasidiomycota	27	135	0.984672	0	1	0.00035433
3.06923	0	0.325815	2	7	Bacteria--Proteobacteria--Alphaproteobacteria--Ellin329	5	135	0.984672	0	1	0.00148002
3.87308	0	0.258193	1	8	Fungi--Ascomycota--unidentified--unidentifiedcross147--unidentified1--unidentified2--unidentified3--unculturedPezizomycotina	69	14	0.978718	0	0	9.51621e-05
3.06923	0	0.325815	2	7	Fungi--Ascomycota--Dothideomycetes--Pleosporales--Pleosporaceae	77	135	0.984672	0	1	0.000468338
5.34615	0	0.18705	1	10	Bacteria--Chloroflexi--C0119	1	6	0.967806	0	0	0.00436657
3.06923	0	0.325815	2	7	Bacteria--Gemmatimonadetes--Gemmatimonadetes1	18	135	0.984672	0	1	0.00117102
4.02308	0.0113454	0.248566	2	7	Bacteria--Actinobacteria--Actinobacteria1--Actinomycetales--Microbacteriaceae--Agromyces	2	11.5	0.977607	3738	0.525	0.0130595
3.06923	0	0.325815	2	7	Fungi--Basidiomycota--unidentified--unidentifiedcross26--unidentified1--unidentified2--unidentified3	11	135	0.984672	0	1	0.00106764
1	0	1	1	1	Bacteria--Chloroflexi--TK10--B07_WMSP1	1	1	1	0	0	0.00296649
3.06923	0	0.325815	2	7	Fungi--Basidiomycota--Agaricomycetes--Agaricales--Agaricaceae--Leucoagaricus	146	135	0.984672	0	1	0.00177762
1	0	1	1	1	Bacteria--Acidobacteria--Acidobacteria-6--iii1-15	1	1	1	0	0	0.00373787
3.06923	0	0.325815	2	7	Fungi	11	135	0.984672	0	1	0.00734279
4.72308	0	0.211726	1	9	Bacteria--Acidobacteria--Acidobacteria-6--iii1-15	1	9	0.972422	0	0	0.0252244
3.19231	0.0490179	0.313253	3	8	Bacteria--Actinobacteria--Actinobacteria1--Actinomycetales--Pseudonocardiaceae--Saccharopolyspora--hirsuta	18	21.6667	0.983761	26856	0.405229	0.0018126
1	0	1	1	1	Bacteria--Proteobacteria--Deltaproteobacteria--Myxococcales	1	1	1	0	0	0.00207647
1	0	1	1	1	Bacteria--Actinobacteria--Thermoleophilia--Gaiellales--Gaiellaceae	1	1	1	0	0	0.00131564
3.84231	0.0221215	0.26026	2	8	Bacteria--Proteobacteria--Alphaproteobacteria--Sphingomonadales--Sphingomonadaceae	2	4	0.978946	4344	0.5	0.0321952
1	0	1	1	1	Bacteria--Actinobacteria--Thermoleophilia--Solirubrobacterales	1	1	1	0	0	0.0105509
3.33846	0.00183729	0.299539	5	8	Fungi--Basidiomycota--Agaricomycetes--Thelephorales--Thelephoraceae--Tomentella	61	18.2	0.982678	2938	0.441026	0.000230033
3.98077	0	0.251208	1	8	Bacteria--Gemmatimonadetes--Gemmatimonadetes1--C114	13	13	0.97792	0	0	0.00239232
3.06923	0	0.325815	2	7	Fungi--Ascomycota--Dothideomycetes--Pleosporales--Pleosporaceae	10	135	0.984672	0	1	0.0193591
1	0	1	1	1	Bacteria--Actinobacteria--Thermoleophilia--Gaiellales--Gaiellaceae	2	1	1	0	0	0.00203177
4.04615	0	0.247148	1	7	Bacteria--Chloroflexi--Ellin6529	1	19	0.977436	0	0	0.0225488
3.06923	0	0.325815	2	7	Fungi--Basidiomycota	109	135	0.984672	0	1	0.000161744
1	0	1	1	1	Bacteria--Actinobacteria--Thermoleophilia--Solirubrobacterales--Solirubrobacteraceae	1	1	1	0	0	0.0076523
4.57692	0	0.218487	1	9	Bacteria--Actinobacteria--Thermoleophilia--Gaiellales--Gaiellaceae	1	17	0.973504	0	0	0.00703931
3.06923	0	0.325815	2	7	Bacteria--Bacteroidetes--Saprospirae--Saprospirales--Chitinophagaceae	5	135	0.984672	0	1	0.00207433
6.33462	0	0.157863	1	11	Bacteria--Chloroflexi--Chloroflexi1--AKIW781	1	2	0.960484	0	0	0.0031395
3.06923	0	0.325815	2	7	Fungi--Ascomycota--unidentified--unidentifiedcross46--unidentified1--unidentified2--unidentified3	10	135	0.984672	0	1	0.00388033
3.06923	0	0.325815	2	7	Fungi--Ascomycota--Dothideomycetes--Incertae_sedis--Incertae_sediscross85--Eremomycetaceae--Arthrographis--Arthrographis_alba	91	135	0.984672	0	1	0.000245274
3.06923	0	0.325815	2	7	Fungi--Ascomycota--Eurotiomycetes--Chaetothyriales--Herpotrichiellaceae	25	135	0.984672	0	1	0.000550839
3.06923	0	0.325815	2	7	Fungi--Basidiomycota--unidentified--unidentifiedcross43--unidentified1--unidentified2--unidentified3	10	135	0.984672	0	1	0.00120574
3.06923	0	0.325815	2	7	Bacteria--Proteobacteria--Alphaproteobacteria--Sphingomonadales--Sphingomonadaceae--Kaistobacter	5	135	0.984672	0	1	0.00147781
2.71923	0.12012	0.367751	4	7	Bacteria--Chloroflexi--Anaerolineae--SBR1031--SJA-101	30	72.5	0.987265	22844	0.470588	0.0015254
3.06923	0	0.325815	2	7	Fungi--Ascomycota--unidentified--unidentifiedcross99--unidentified1--unidentified2--unidentified3--unculturedPezizomycotina	20	135	0.984672	0	1	0.000525996
3.96538	0.00767118	0.252182	2	7	Bacteria--Bacteroidetes--Cytophagia--Cytophagales--Cytophagaceae	2	10.5	0.978034	1704	0.5	0.0285401
1	0		0				TAXON-835579		0			1		false	0			0		0
2.90385	0.00147425	Agaricomycetes	0.309091	11	TAXON-FJ553116	Fungi--Basidiomycota--Agaricomycetes	TAXON-FJ553116	105	0	Basidiomycota	0	0.985897	6	false	0	TAXON-FJ553116	none	1782	TAXON-FJ553116	0.226682	0.000109269
3.77692	0	Acidimicrobiia	0	1	TAXON-New.CleanUp.ReferenceOTU10356	Bacteria--Actinobacteria--Acidimicrobiia--Acidimicrobiales	TAXON-New.CleanUp.ReferenceOTU10356	13	0	Actinobacteria	0	0.97943	17	false	0	TAXON-New.CleanUp.ReferenceOTU10356	none	0	TAXON-New.CleanUp.ReferenceOTU10356	0	0.00127642
3.73077	6.19125e-05	Planctomycetia	0	2	TAXON-New.CleanUp.ReferenceOTU11994	Bacteria--Planctomycetes--Planctomycetia--Gemmatales--Gemmataceae	TAXON-New.CleanUp.ReferenceOTU11994	4	0	Planctomycetes	0	0.979772	16	false	0	TAXON-New.CleanUp.ReferenceOTU11994	none	122	TAXON-New.CleanUp.ReferenceOTU11994	0.696429	0.00123727
3.06923	0	Leotiomycetes	1	2	TAXON-HM449077	Fungi--Ascomycota--Leotiomycetes--Erysiphales--Erysiphaceae--Golovinomyces	TAXON-HM449077	62	0	Ascomycota	0	0.984672	9	false	0	TAXON-HM449077	none	0	TAXON-HM449077	1	0.000202615
3.77692	0	Phycisphaerae	0	1	TAXON-New.CleanUp.ReferenceOTU26659	Bacteria--Planctomycetes--Phycisphaerae--WD2101	TAXON-New.CleanUp.ReferenceOTU26659	1	0	Planctomycetes	0	0.97943	18	false	0	TAXON-New.CleanUp.ReferenceOTU26659	none	0	TAXON-New.CleanUp.ReferenceOTU26659	0	0.00220502
5.53077	0.0153252	Thermoleophilia	0	2	TAXON-New.CleanUp.ReferenceOTU29372	Bacteria--Actinobacteria--Thermoleophilia--Solirubrobacterales	TAXON-New.CleanUp.ReferenceOTU29372	2	0	Actinobacteria	0	0.966439	20	false	0	TAXON-New.CleanUp.ReferenceOTU29372	none	2712	TAXON-New.CleanUp.ReferenceOTU29372	0.5	0.00895892
5.6	0.00769231	Rubrobacteria	0	2	TAXON-2579234	Bacteria--Actinobacteria--Rubrobacteria--Rubrobacterales--Rubrobacteraceae--Rubrobacter	TAXON-2579234	6	0	Actinobacteria	0	0.965926	20	false	0	TAXON-2579234	none	3254	TAXON-2579234	0.5	0.0356402
3.06923	0	Phycisphaerae	1	2	TAXON-New.ReferenceOTU570	Bacteria--Planctomycetes--Phycisphaerae--Phycisphaerales--Phycisphaeraceae	TAXON-New.ReferenceOTU570	5	0	Planctomycetes	0	0.984672	17	false	0	TAXON-New.ReferenceOTU570	none	0	TAXON-New.ReferenceOTU570	1	0.00140668
2.99231	0.00234552	Agaricomycetes	0.217949	13	TAXON-FJ553994	Fungi--Basidiomycota--Agaricomycetes--Thelephorales--Thelephoraceae--unidentified--unidentifiedcross45	TAXON-FJ553994	203	0	Basidiomycota	0	0.985242	2	false	0	TAXON-FJ553994	none	2254	TAXON-FJ553994	0.20731	4.10271e-05
3.06923	0	Agaricomycetes	1	2	TAXON-New.ReferenceOTU873	Fungi--Basidiomycota--Agaricomycetes--Agaricales--Agaricaceae	TAXON-New.ReferenceOTU873	199	0	Basidiomycota	0	0.984672	3	false	0	TAXON-New.ReferenceOTU873	none	0	TAXON-New.ReferenceOTU873	1	0.000218381
3.06923	0	Agaricomycetes	1	2	TAXON-AY281006	Fungi--Basidiomycota--Agaricomycetes--Agaricales--Cortinariaceae--Gymnopilus	TAXON-AY281006	203	0	Basidiomycota	0	0.984672	3	false	0	TAXON-AY281006	none	0	TAXON-AY281006	1	4.12669e-05
1	0	MB-A2-108	0	1	TAXON-4440462	Bacteria--Actinobacteria--MB-A2-108--0319-7L14	TAXON-4440462	19	0	Actinobacteria	0	1	15	false	0	TAXON-4440462	none	0	TAXON-4440462	0	0.00183428
3.02308	0.000431341	Agaricomycetes	0.428571	7	TAXON-New.ReferenceOTU2546	Fungi--Basidiomycota--Agaricomycetes--Agaricales	TAXON-New.ReferenceOTU2546	129	0	Basidiomycota	0	0.985014	5	false	0	TAXON-New.ReferenceOTU2546	none	600	TAXON-New.ReferenceOTU2546	0.337386	0.000457122
3.83846	0.0038843		0				TAXON-114055		0			0.978974		false	0			1498		0.548387
2.78077	0.00503973	Sordariomycetes	0.309091	11	TAXON-EU552146	Fungi--Ascomycota--Sordariomycetes--Xylariales--Amphisphaeriaceae--Pestalotiopsis	TAXON-EU552146	110	0	Ascomycota	0	0.986809	5	false	0	TAXON-EU552146	none	5090	TAXON-EU552146	0.225272	0.000121803
3.48462	0	Gemm-1	0	1	TAXON-678259	Bacteria--Gemmatimonadetes--Gemm-1	TAXON-678259	12	0	Gemmatimonadetes	0	0.981595	17	false	0	TAXON-678259	none	0	TAXON-678259	0	0.00216986
1	0	Bacilli	0	1	TAXON-553653	Bacteria--Firmicutes--Bacilli--Bacillales--Bacillaceae--Bacillus	TAXON-553653	1	0	Firmicutes	0	1	20	false	0	TAXON-553653	none	0	TAXON-553653	0	0.00926792
3.06923	0	Eurotiomycetes	1	2	TAXON-AY706335	Fungi--Ascomycota--Eurotiomycetes--Eurotiales--Incertae_sedis--Incertae_sediscross28--Thermomyces--Thermomyces_lanuginosus	TAXON-AY706335	46	0	Ascomycota	0	0.984672	10	false	0	TAXON-AY706335	Thermomyces_lanuginosus	0	TAXON-AY706335	1	0.000905056
4.95769	0	Thaumarchaeota	0	1	TAXON-New.CleanUp.ReferenceOTU52132	Archaea--Crenarchaeota--Thaumarchaeota--Nitrososphaerales--Nitrososphaeraceae--Candidatus Nitrososphaera--gargensis	TAXON-New.CleanUp.ReferenceOTU52132	1	0	Crenarchaeota	0	0.970684	20	false	0	TAXON-New.CleanUp.ReferenceOTU52132	gargensis	0	TAXON-New.CleanUp.ReferenceOTU52132	0	0.00744983
4.52308	0.010267	Gammaproteobacteria	0	2	TAXON-4443358	Bacteria--Proteobacteria--Gammaproteobacteria--Xanthomonadales--Xanthomonadaceae	TAXON-4443358	2	0	Proteobacteria	0	0.973903	20	false	0	TAXON-4443358	none	2894	TAXON-4443358	0.5	0.00163588
3.06154	0.00769231	Agaricomycetes	0.333333	3	TAXON-FN689682	Fungi--Basidiomycota--Agaricomycetes--Agaricales	TAXON-FN689682	6	0	Basidiomycota	0	0.984729	17	false	0	TAXON-FN689682	none	1508	TAXON-FN689682	0.666667	0.0505946
4.04615	0	Thermoleophilia	0	1	TAXON-1135388	Bacteria--Actinobacteria--Thermoleophilia--Gaiellales--Gaiellaceae	TAXON-1135388	1	0	Actinobacteria	0	0.977436	20	false	0	TAXON-1135388	none	0	TAXON-1135388	0	0.0116664
4.98846	0.0153797	Chloroflexi	0	4	TAXON-New.CleanUp.ReferenceOTU34387	Bacteria--Chloroflexi--Chloroflexi1--AKIW781	TAXON-New.CleanUp.ReferenceOTU34387	43	0	Chloroflexi	0	0.970456	12	false	0	TAXON-New.CleanUp.ReferenceOTU34387	none	5006	TAXON-New.CleanUp.ReferenceOTU34387	0.375	0.00210889
3.06923	0	none	1	2	TAXON-GQ866188	Fungi--Basidiomycota	TAXON-GQ866188	196	0	Basidiomycota	0	0.984672	3	false	0	TAXON-GQ866188	none	0	TAXON-GQ866188	1	0.000108825
3.06923	0	[Chloracidobacteria]	1	2	TAXON-New.CleanUp.ReferenceOTU37888	Bacteria--Acidobacteria--Chloracidobacteria--RB41--Ellin6075	TAXON-New.CleanUp.ReferenceOTU37888	5	0	Acidobacteria	0	0.984672	18	false	0	TAXON-New.CleanUp.ReferenceOTU37888	none	0	TAXON-New.CleanUp.ReferenceOTU37888	1	0.00127804
1	1	[Spartobacteria]	0	2	TAXON-553562	Bacteria--Verrucomicrobia--Spartobacteria--Chthoniobacterales--Chthoniobacteraceae	TAXON-553562	2	0	Verrucomicrobia	0	1	20	false	0	TAXON-553562	none	2	TAXON-553562	0	0.0120967
1	0	Deltaproteobacteria	0	1	TAXON-539496	Bacteria--Proteobacteria--Deltaproteobacteria--Myxococcales	TAXON-539496	1	0	Proteobacteria	0	1	20	false	0	TAXON-539496	none	0	TAXON-539496	0	0.0641775
4.65769	0.0143615	Planctomycetia	0	5	TAXON-529067	Bacteria--Planctomycetes--Planctomycetia--Pirellulales--Pirellulaceae	TAXON-529067	5	0	Planctomycetes	0	0.972906	20	false	0	TAXON-529067	none	8972	TAXON-529067	0.316667	0.0239371
3.06923	0	Sordariomycetes	1	2	TAXON-AY995219	Fungi--Ascomycota--Sordariomycetes--Hypocreales--Clavicipitaceae--unidentified--unidentifiedcross54	TAXON-AY995219	10	0	Ascomycota	0	0.984672	16	false	0	TAXON-AY995219	none	0	TAXON-AY995219	1	0.0110676
4.81923	0.00769231	Alphaproteobacteria	0	2	TAXON-1107243	Bacteria--Proteobacteria--Alphaproteobacteria--Rhizobiales--Rhizobiaceae--Rhizobium--leguminosarum	TAXON-1107243	2	0	Proteobacteria	0	0.971709	20	false	0	TAXON-1107243	leguminosarum	1410	TAXON-1107243	0.5	0.00331611
1	0	Planctomycetia	0	1	TAXON-4477117	Bacteria--Planctomycetes--Planctomycetia--B97	TAXON-4477117	1	0	Planctomycetes	0	1	20	false	0	TAXON-4477117	none	0	TAXON-4477117	0	0.00549415
4.04615	0	Thermoleophilia	0	1	TAXON-296086	Bacteria--Actinobacteria--Thermoleophilia--Solirubrobacterales	TAXON-296086	1	0	Actinobacteria	0	0.977436	20	false	0	TAXON-296086	none	0	TAXON-296086	0	0.00895229
5.98462	0		0				TAXON-562177		0			0.963077		false	0			0		0
3.06923	0	unidentified	1	2	TAXON-New.ReferenceOTU2983	Fungi--Basidiomycota--unidentified--unidentifiedcross97--unidentified1--unidentified2--unidentified3--unculturedBasidiomycota	TAXON-New.ReferenceOTU2983	27	0	Basidiomycota	0	0.984672	14	false	0	TAXON-New.ReferenceOTU2983	unculturedBasidiomycota	0	TAXON-New.ReferenceOTU2983	1	0.00190948
2.8	0.00208298	Agaricomycetes	0.392857	8	TAXON-New.ReferenceOTU2423	Fungi--Basidiomycota--Agaricomycetes--Agaricales--Cortinariaceae--Cortinarius--Cortinarius_sp.	TAXON-New.ReferenceOTU2423	79	0	Basidiomycota	0	0.986667	9	false	0	TAXON-New.ReferenceOTU2423	Cortinarius_sp.	2910	TAXON-New.ReferenceOTU2423	0.285828	0.000203146
2.76923	0.00685218	Agaricomycetes	0.257576	12	TAXON-New.ReferenceOTU1048	Fungi--Basidiomycota--Agaricomycetes--Cantharellales--Clavulinaceae--Clavulina	TAXON-New.ReferenceOTU1048	161	0	Basidiomycota	0	0.986895	0	false	0	TAXON-New.ReferenceOTU1048	none	6430	TAXON-New.ReferenceOTU1048	0.203646	0
2.79615	0.00258826		0.333333				TAXON-AM901985		0			0.986695		false	0			3620		0.242949
3.06923	0	Gammaproteobacteria	1	2	TAXON-922761	Bacteria--Proteobacteria--Gammaproteobacteria--Enterobacteriales--Enterobacteriaceae--Erwinia	TAXON-922761	42	0	Proteobacteria	0	0.984672	13	false	0	TAXON-922761	none	0	TAXON-922761	1	0.001259
1	0	Betaproteobacteria	0	1	TAXON-271943	Bacteria--Proteobacteria--Betaproteobacteria--Burkholderiales--Comamonadaceae--Ramlibacter	TAXON-271943	1	0	Proteobacteria	0	1	20	false	0	TAXON-271943	none	0	TAXON-271943	0	0.0263361
4.57308	0	Betaproteobacteria	0	1	TAXON-759507	Bacteria--Proteobacteria--Betaproteobacteria--Burkholderiales--Alcaligenaceae	TAXON-759507	1	0	Proteobacteria	0	0.973533	20	false	0	TAXON-759507	none	0	TAXON-759507	0	0.0627526
3.06923	0	unidentified	1	2	TAXON-New.ReferenceOTU989	Fungi--Basidiomycota--unidentified--unidentifiedcross93--unidentified1--unidentified2--unidentified3--unculturedRhizoctonia	TAXON-New.ReferenceOTU989	20	0	Basidiomycota	0	0.984672	13	false	0	TAXON-New.ReferenceOTU989	unculturedRhizoctonia	0	TAXON-New.ReferenceOTU989	1	0.000376049
2.99615	0.00940616	Agaricomycetes	0.227273	12	TAXON-HQ204708	Fungi--Basidiomycota--Agaricomycetes--Russulales--Russulaceae--unidentified--unidentifiedcross4--unculturedRussula	TAXON-HQ204708	193	0	Basidiomycota	0	0.985214	0	false	0	TAXON-HQ204708	unculturedRussula	5368	TAXON-HQ204708	0.213357	0
3.01538	0.0359366		0.166667				TAXON-New.ReferenceOTU3264		0			0.985071		false	0			6976		0.498162
3.87308	0.00769231	Acidobacteria-6	0	2	TAXON-1753826	Bacteria--Acidobacteria--Acidobacteria-6--iii1-15--mb2424	TAXON-1753826	2	0	Acidobacteria	0	0.978718	20	false	0	TAXON-1753826	none	1434	TAXON-1753826	0.5	0.00605085
3.05	0	none	1	7	TAXON-New.CleanUp.ReferenceOTU1408	Fungi--Basidiomycota	TAXON-New.CleanUp.ReferenceOTU1408	270	0	Basidiomycota	5	0.984815	0	false	0	TAXON-New.CleanUp.ReferenceOTU1408	none	0	TAXON-New.CleanUp.ReferenceOTU1408	0.322751	0
3.72308	1.05011e-05	unidentified	0	3	TAXON-New.ReferenceOTU3064	Fungi--Basidiomycota--unidentified--unidentifiedcross119--unidentified1--unidentified2--unidentified3--unculturedBasidiomycota	TAXON-New.ReferenceOTU3064	87	0	Basidiomycota	0	0.979829	7	false	0	TAXON-New.ReferenceOTU3064	unculturedBasidiomycota	10	TAXON-New.ReferenceOTU3064	0.705882	0.000347566
4.61154	0.0468337	Actinobacteria	0	7	TAXON-100260	Bacteria--Actinobacteria--Actinobacteria1--Actinomycetales--Intrasporangiaceae--Phycicoccus	TAXON-100260	7	0	Actinobacteria	0	0.973248	20	false	0	TAXON-100260	none	22878	TAXON-100260	0.205357	0.00803229
4.46154	0.00414495	Thermoleophilia	0	3	TAXON-4314522	Bacteria--Actinobacteria--Thermoleophilia--Gaiellales--Gaiellaceae	TAXON-4314522	3	0	Actinobacteria	0	0.974359	20	false	0	TAXON-4314522	none	4862	TAXON-4314522	0.428571	0.00703342
4.04615	0	[Saprospirae]	0	1	TAXON-1523786	Bacteria--Bacteroidetes--Saprospirae--Saprospirales--Chitinophagaceae	TAXON-1523786	1	0	Bacteroidetes	0	0.977436	20	false	0	TAXON-1523786	none	0	TAXON-1523786	0	0.0290525
2.98462	0.0179505	Eurotiomycetes	0.166667	13	TAXON-GU461504	Fungi--Ascomycota--Eurotiomycetes	TAXON-GU461504	182	0	Ascomycota	0	0.985299	0	false	0	TAXON-GU461504	none	9528	TAXON-GU461504	0.198582	0
4.57308	0	Cytophagia	0	1	TAXON-1108632	Bacteria--Bacteroidetes--Cytophagia--Cytophagales--Cytophagaceae	TAXON-1108632	1	0	Bacteroidetes	0	0.973533	20	false	0	TAXON-1108632	none	0	TAXON-1108632	0	0.0421888
3.03462	0.001062	none	0.333333	7	TAXON-New.ReferenceOTU3167	Fungi	TAXON-New.ReferenceOTU3167	106	0	none	0	0.984929	6	false	0	TAXON-New.ReferenceOTU3167	none	1202	TAXON-New.ReferenceOTU3167	0.335766	0.000547819
5.03462	0	MB-A2-108	0	1	TAXON-New.CleanUp.ReferenceOTU10319	Bacteria--Actinobacteria--MB-A2-108--0319-7L14	TAXON-New.CleanUp.ReferenceOTU10319	1	0	Actinobacteria	0	0.970114	20	false	0	TAXON-New.CleanUp.ReferenceOTU10319	none	0	TAXON-New.CleanUp.ReferenceOTU10319	0	0.00357877
3.75	0.044029	Rubrobacteria	0	6	TAXON-New.ReferenceOTU137	Bacteria--Actinobacteria--Rubrobacteria--Rubrobacterales--Rubrobacteraceae--Rubrobacter	TAXON-New.ReferenceOTU137	7	0	Actinobacteria	0	0.97963	20	false	0	TAXON-New.ReferenceOTU137	none	21782	TAXON-New.ReferenceOTU137	0.260417	0.150206
3.06923	0	unidentified	1	2	TAXON-New.ReferenceOTU3000	Fungi--Chytridiomycota--unidentified--unidentifiedcross67--unidentified1--unidentified2--unidentified3--unculturedChytridiomycota	TAXON-New.ReferenceOTU3000	39	0	Chytridiomycota	0	0.984672	12	false	0	TAXON-New.ReferenceOTU3000	unculturedChytridiomycota	0	TAXON-New.ReferenceOTU3000	1	0.00111475
4.38462	0.0249834	Deltaproteobacteria	0	4	TAXON-4475022	Bacteria--Proteobacteria--Deltaproteobacteria--Myxococcales	TAXON-4475022	8	0	Proteobacteria	0	0.974929	17	false	0	TAXON-4475022	none	5608	TAXON-4475022	0.25	0.0060308
2.81154	0.00101815	none	0.7	5	TAXON-EU552122	Fungi	TAXON-EU552122	36	0	none	0	0.986581	10	false	0	TAXON-EU552122	none	1510	TAXON-EU552122	0.417722	0.000350481
3.48462	0	Gammaproteobacteria	0	1	TAXON-516292	Bacteria--Proteobacteria--Gammaproteobacteria--Pseudomonadales--Pseudomonadaceae--Pseudomonas	TAXON-516292	1	0	Proteobacteria	0	0.981595	17	false	0	TAXON-516292	none	0	TAXON-516292	0	0.00225899
3.06923	0	none	1	2	TAXON-DQ421061	Fungi--Ascomycota	TAXON-DQ421061	52	0	Ascomycota	0	0.984672	9	false	0	TAXON-DQ421061	none	0	TAXON-DQ421061	1	0.000725456
3.06923	0	Agaricomycetes	1	2	TAXON-New.ReferenceOTU2310	Fungi--Basidiomycota--Agaricomycetes--Boletales--Boletaceae--Boletus	TAXON-New.ReferenceOTU2310	12	0	Basidiomycota	0	0.984672	15	false	0	TAXON-New.ReferenceOTU2310	none	0	TAXON-New.ReferenceOTU2310	1	0.000496725
3.06923	0	Agaricomycetes	1	2	TAXON-EU625902	Fungi--Basidiomycota--Agaricomycetes--Thelephorales--Thelephoraceae--unidentified--unidentifiedcross5--unculturedTomentella	TAXON-EU625902	117	0	Basidiomycota	0	0.984672	5	false	0	TAXON-EU625902	unculturedTomentella	0	TAXON-EU625902	1	8.16258e-05
3.06923	0	Actinobacteria	1	2	TAXON-40439	Bacteria--Actinobacteria--Actinobacteria1--Actinomycetales--Nocardiaceae--Nocardia	TAXON-40439	5	0	Actinobacteria	0	0.984672	16	false	0	TAXON-40439	none	0	TAXON-40439	1	0.00132015
1	0	Acidobacteria-6	0	1	TAXON-New.ReferenceOTU512	Bacteria--Acidobacteria--Acidobacteria-6--iii1-15	TAXON-New.ReferenceOTU512	1	0	Acidobacteria	0	1	20	false	0	TAXON-New.ReferenceOTU512	none	0	TAXON-New.ReferenceOTU512	0	0.0132664
2.88462	0.184571	Thermoleophilia	0	9	TAXON-368218	Bacteria--Actinobacteria--Thermoleophilia--Gaiellales--Gaiellaceae	TAXON-368218	9	0	Actinobacteria	0	0.98604	18	false	0	TAXON-368218	none	71956	TAXON-368218	0.135043	0.00255018
3.63462	0.000496541	none	0	10	TAXON-HQ232290	Fungi--Basidiomycota	TAXON-HQ232290	160	0	Basidiomycota	0	0.980484	3	false	0	TAXON-HQ232290	none	386	TAXON-HQ232290	0.445455	6.85418e-05
3.06923	0	Cytophagia	1	2	TAXON-New.CleanUp.ReferenceOTU6307	Bacteria--Bacteroidetes--Cytophagia--Cytophagales--Cytophagaceae	TAXON-New.CleanUp.ReferenceOTU6307	19	0	Bacteroidetes	0	0.984672	15	false	0	TAXON-New.CleanUp.ReferenceOTU6307	none	0	TAXON-New.CleanUp.ReferenceOTU6307	1	0.00213695
3.06923	0	Agaricomycetes	1	2	TAXON-New.ReferenceOTU1132	Fungi--Basidiomycota--Agaricomycetes--Agaricales	TAXON-New.ReferenceOTU1132	100	0	Basidiomycota	0	0.984672	8	false	0	TAXON-New.ReferenceOTU1132	none	0	TAXON-New.ReferenceOTU1132	1	0.000285337
3.06923	0	Cytophagia	1	2	TAXON-New.ReferenceOTU508	Bacteria--Bacteroidetes--Cytophagia--Cytophagales--Cytophagaceae	TAXON-New.ReferenceOTU508	5	0	Bacteroidetes	0	0.984672	17	false	0	TAXON-New.ReferenceOTU508	none	0	TAXON-New.ReferenceOTU508	1	0.00179795
6.58846	0	Sphingobacteriia	0	1	TAXON-185701	Bacteria--Bacteroidetes--Sphingobacteriia--Sphingobacteriales--Sphingobacteriaceae	TAXON-185701	1	0	Bacteroidetes	0	0.958604	20	false	0	TAXON-185701	none	0	TAXON-185701	0	0.00288107
3.03462	0.000910211	Sordariomycetes	0.5	5	TAXON-New.ReferenceOTU1867	Fungi--Ascomycota--Sordariomycetes--Hypocreales	TAXON-New.ReferenceOTU1867	112	0	Ascomycota	0	0.984929	5	false	0	TAXON-New.ReferenceOTU1867	none	936	TAXON-New.ReferenceOTU1867	0.422857	0.000233595
3.06923	0	none	1	2	TAXON-New.ReferenceOTU724	Fungi	TAXON-New.ReferenceOTU724	113	0	none	0	0.984672	6	false	0	TAXON-New.ReferenceOTU724	none	0	TAXON-New.ReferenceOTU724	1	0.000175403
4.74615	0.00505069		0				TAXON-New.ReferenceOTU550		0			0.972251		false	0			2080		0.5
3.06923	0	Dothideomycetes	1	2	TAXON-AY154690	Fungi--Ascomycota--Dothideomycetes--Pleosporales--Pleosporaceae	TAXON-AY154690	10	0	Ascomycota	0	0.984672	16	false	0	TAXON-AY154690	none	0	TAXON-AY154690	1	0.00365042
3.41538	0.000466854	Thermoleophilia	0	3	TAXON-New.CleanUp.ReferenceOTU10457	Bacteria--Actinobacteria--Thermoleophilia--Gaiellales--Gaiellaceae	TAXON-New.CleanUp.ReferenceOTU10457	15	0	Actinobacteria	0	0.982108	16	false	0	TAXON-New.CleanUp.ReferenceOTU10457	none	880	TAXON-New.CleanUp.ReferenceOTU10457	0.577778	0.00205226
3.06923	0	unidentified	1	2	TAXON-HM162157	Fungi--Ascomycota--unidentified--unidentifiedcross48--unidentified1--unidentified2--unidentified3--unculturedAscomycota	TAXON-HM162157	86	0	Ascomycota	0	0.984672	7	false	0	TAXON-HM162157	unculturedAscomycota	0	TAXON-HM162157	1	0.00236041
3.06923	0	Dothideomycetes	1	2	TAXON-JN905609	Fungi--Ascomycota--Dothideomycetes--Pleosporales--Pleosporaceae	TAXON-JN905609	11	0	Ascomycota	0	0.984672	16	false	0	TAXON-JN905609	none	0	TAXON-JN905609	1	0.0425885
5.98462	0	Actinobacteria	0	1	TAXON-321721	Bacteria--Actinobacteria--Actinobacteria1--Actinomycetales--Nocardioidaceae--Aeromicrobium	TAXON-321721	1	0	Actinobacteria	0	0.963077	20	false	0	TAXON-321721	none	0	TAXON-321721	0	0.00501332
3.77692	0	Planctomycetia	0	1	TAXON-1124589	Bacteria--Planctomycetes--Planctomycetia--Pirellulales--Pirellulaceae--Pirellula	TAXON-1124589	1	0	Planctomycetes	0	0.97943	18	false	0	TAXON-1124589	none	0	TAXON-1124589	0	0.00116849
5.65385	0	Bacilli	0	1	TAXON-1051517	Bacteria--Firmicutes--Bacilli--Bacillales	TAXON-1051517	1	0	Firmicutes	0	0.965527	20	false	0	TAXON-1051517	none	0	TAXON-1051517	0	0.00657756
1	0	Rubrobacteria	0	1	TAXON-255750	Bacteria--Actinobacteria--Rubrobacteria--Rubrobacterales--Rubrobacteraceae	TAXON-255750	1	0	Actinobacteria	0	1	20	false	0	TAXON-255750	none	0	TAXON-255750	0	0.0266013
1	0	OM190	0	1	TAXON-416173	Bacteria--Planctomycetes--OM190--CL500-15	TAXON-416173	1	0	Planctomycetes	0	1	19	false	0	TAXON-416173	none	0	TAXON-416173	0	0.002704
3.05	0		1				TAXON-New.ReferenceOTU2130		0			0.984815		false	0			0		0.322751
3.48462	0	Betaproteobacteria	0	1	TAXON-New.CleanUp.ReferenceOTU19152	Bacteria--Proteobacteria--Betaproteobacteria--Burkholderiales--Alcaligenaceae	TAXON-New.CleanUp.ReferenceOTU19152	12	0	Proteobacteria	0	0.981595	17	false	0	TAXON-New.CleanUp.ReferenceOTU19152	none	0	TAXON-New.CleanUp.ReferenceOTU19152	0	0.00112364
3.06923	0	Sordariomycetes	1	2	TAXON-New.ReferenceOTU2048	Fungi--Ascomycota--Sordariomycetes--Hypocreales--Hypocreaceae--Trichoderma	TAXON-New.ReferenceOTU2048	74	0	Ascomycota	0	0.984672	7	false	0	TAXON-New.ReferenceOTU2048	none	0	TAXON-New.ReferenceOTU2048	1	0.000287115
3.87308	0	Agaricomycetes	0	1	TAXON-New.ReferenceOTU2018	Fungi--Basidiomycota--Agaricomycetes--Russulales--Russulaceae--unidentified--unidentifiedcross73--unculturedRussulaceae	TAXON-New.ReferenceOTU2018	43	0	Basidiomycota	0	0.978718	10	false	0	TAXON-New.ReferenceOTU2018	unculturedRussulaceae	0	TAXON-New.ReferenceOTU2018	0	0.000203705
3.06923	0	Eurotiomycetes	1	2	TAXON-EU035406	Fungi--Ascomycota--Eurotiomycetes--Chaetothyriales--Herpotrichiellaceae--Cladophialophora--Cladophialophora_chaetospira	TAXON-EU035406	84	0	Ascomycota	0	0.984672	8	false	0	TAXON-EU035406	Cladophialophora_chaetospira	0	TAXON-EU035406	1	0.000228619
3.06923	0	Eurotiomycetes	1	2	TAXON-New.ReferenceOTU1986	Fungi--Ascomycota--Eurotiomycetes--Onygenales--Onygenaceae--Auxarthron--Auxarthron_alboluteum	TAXON-New.ReferenceOTU1986	10	0	Ascomycota	0	0.984672	16	false	0	TAXON-New.ReferenceOTU1986	Auxarthron_alboluteum	0	TAXON-New.ReferenceOTU1986	1	0.00189002
3.05	0.000329272	Agaricomycetes	0.5	4	TAXON-New.ReferenceOTU507	Fungi--Basidiomycota--Agaricomycetes--Corticiales--Corticiaceae	TAXON-New.ReferenceOTU507	30	0	Basidiomycota	0	0.984815	12	false	0	TAXON-New.ReferenceOTU507	none	534	TAXON-New.ReferenceOTU507	0.543796	0.0035568
3.06923	0	Dothideomycetes	1	2	TAXON-New.ReferenceOTU740	Fungi--Ascomycota--Dothideomycetes--Pleosporales--Pleosporaceae--Alternaria	TAXON-New.ReferenceOTU740	10	0	Ascomycota	0	0.984672	16	false	0	TAXON-New.ReferenceOTU740	none	0	TAXON-New.ReferenceOTU740	1	0.0134531
3.06538	0	none	1	3	TAXON-New.ReferenceOTU2608	Fungi--Ascomycota	TAXON-New.ReferenceOTU2608	174	0	Ascomycota	1	0.984701	4	false	0	TAXON-New.ReferenceOTU2608	none	0	TAXON-New.ReferenceOTU2608	0.674074	0.000193166
4.8	0	Alphaproteobacteria	0	1	TAXON-1121270	Bacteria--Proteobacteria--Alphaproteobacteria--Sphingomonadales--Sphingomonadaceae--Kaistobacter	TAXON-1121270	1	0	Proteobacteria	0	0.971852	20	false	0	TAXON-1121270	none	0	TAXON-1121270	0	0.0314171
3.43846	0.0179457	[Saprospirae]	0	2	TAXON-New.CleanUp.ReferenceOTU22458	Bacteria--Bacteroidetes--Saprospirae--Saprospirales--Chitinophagaceae	TAXON-New.CleanUp.ReferenceOTU22458	13	0	Bacteroidetes	0	0.981937	16	false	0	TAXON-New.CleanUp.ReferenceOTU22458	none	8344	TAXON-New.CleanUp.ReferenceOTU22458	0.517857	0.00153992
2.85769	0.0493817	[Saprospirae]	0.166667	4	TAXON-New.ReferenceOTU220	Bacteria--Bacteroidetes--Saprospirae--Saprospirales--Chitinophagaceae	TAXON-New.ReferenceOTU220	7	0	Bacteroidetes	0	0.986239	18	false	0	TAXON-New.ReferenceOTU220	none	9448	TAXON-New.ReferenceOTU220	0.491071	0.00219608
4.03846	0.00769231	Alphaproteobacteria	0	2	TAXON-514041	Bacteria--Proteobacteria--Alphaproteobacteria--Sphingomonadales--Sphingomonadaceae--Kaistobacter	TAXON-514041	2	0	Proteobacteria	0	0.977493	20	false	0	TAXON-514041	none	1262	TAXON-514041	0.5	0.00738657
3.06923	0		1				TAXON-208701		0			0.984672		false	0			0		1
3.06923	0	none	1	2	TAXON-GU934592	Fungi--Basidiomycota	TAXON-GU934592	12	0	Basidiomycota	0	0.984672	15	false	0	TAXON-GU934592	none	0	TAXON-GU934592	1	0.000636887
5.43846	0.00813144	Rubrobacteria	0	4	TAXON-511366	Bacteria--Actinobacteria--Rubrobacteria--Rubrobacterales--Rubrobacteraceae--Rubrobacter	TAXON-511366	4	0	Actinobacteria	1	0.967123	20	false	0	TAXON-511366	none	4568	TAXON-511366	0.333333	0.550725
2.98462	0.0540873	Gammaproteobacteria	0.333333	3	TAXON-806832	Bacteria--Proteobacteria--Gammaproteobacteria--Alteromonadales--Alteromonadaceae--Cellvibrio	TAXON-806832	7	0	Proteobacteria	0	0.985299	16	false	0	TAXON-806832	none	10004	TAXON-806832	0.652482	0.00477158
3.06923	0	Dothideomycetes	1	2	TAXON-New.ReferenceOTU1370	Fungi--Ascomycota--Dothideomycetes--Pleosporales--Pleosporaceae	TAXON-New.ReferenceOTU1370	14	0	Ascomycota	0	0.984672	14	false	0	TAXON-New.ReferenceOTU1370	none	0	TAXON-New.ReferenceOTU1370	1	0.00149662
3.06154	0.00769231	none	0.333333	3	TAXON-FJ778424	Fungi	TAXON-FJ778424	36	0	none	0	0.984729	14	false	0	TAXON-FJ778424	none	1508	TAXON-FJ778424	0.666667	0.00191203
3.05	0	Eurotiomycetes	1	7	TAXON-JN396946	Fungi--Ascomycota--Eurotiomycetes--Chaetothyriales--Herpotrichiellaceae	TAXON-JN396946	270	0	Ascomycota	5	0.984815	2	false	0	TAXON-JN396946	none	0	TAXON-JN396946	0.322751	6.83412e-05
3.06923	0	Deltaproteobacteria	1	2	TAXON-104624	Bacteria--Proteobacteria--Deltaproteobacteria--Myxococcales	TAXON-104624	9	0	Proteobacteria	0	0.984672	15	false	0	TAXON-104624	none	0	TAXON-104624	1	0.00268376
5.33846	0.00769231	[Chloracidobacteria]	0	2	TAXON-1107346	Bacteria--Acidobacteria--Chloracidobacteria--RB41	TAXON-1107346	2	0	Acidobacteria	0	0.967863	20	false	0	TAXON-1107346	none	3316	TAXON-1107346	0.5	0.0576702
3.06923	0	[Saprospirae]	1	2	TAXON-809189	Bacteria--Bacteroidetes--Saprospirae--Saprospirales--Chitinophagaceae	TAXON-809189	5	0	Bacteroidetes	0	0.984672	18	false	0	TAXON-809189	none	0	TAXON-809189	1	0.00330733
1	0	Deltaproteobacteria	0	1	TAXON-New.CleanUp.ReferenceOTU44322	Bacteria--Proteobacteria--Deltaproteobacteria--Myxococcales	TAXON-New.CleanUp.ReferenceOTU44322	17	0	Proteobacteria	0	1	16	false	0	TAXON-New.CleanUp.ReferenceOTU44322	none	0	TAXON-New.CleanUp.ReferenceOTU44322	0	0.00544154
2.93846	0.000896861	unidentified	0.428571	7	TAXON-New.ReferenceOTU885	Fungi--Ascomycota--unidentified--unidentifiedcross86--unidentified1--unidentified2--unidentified3	TAXON-New.ReferenceOTU885	64	0	Ascomycota	0	0.985641	9	false	0	TAXON-New.ReferenceOTU885	none	1044	TAXON-New.ReferenceOTU885	0.318313	0.000215351
3.87308	0	unidentified	0	1	TAXON-New.ReferenceOTU1745	Fungi--Basidiomycota--unidentified--unidentifiedcross76--unidentified1--unidentified2--unidentified3--unculturedBasidiomycota	TAXON-New.ReferenceOTU1745	61	0	Basidiomycota	0	0.978718	9	false	0	TAXON-New.ReferenceOTU1745	unculturedBasidiomycota	0	TAXON-New.ReferenceOTU1745	0	0.000464091
4.05769	0	Thaumarchaeota	0	1	TAXON-765291	Archaea--Crenarchaeota--Thaumarchaeota--Nitrososphaerales--Nitrososphaeraceae--Candidatus Nitrososphaera--gargensis	TAXON-765291	5	0	Crenarchaeota	0	0.97735	18	false	0	TAXON-765291	gargensis	0	TAXON-765291	0	0.00558396
2.87692	0.0320483	Agaricomycetes	0.164835	14	TAXON-New.ReferenceOTU3188	Fungi--Basidiomycota--Agaricomycetes--Corticiales--Corticiaceae--Rhizoctonia	TAXON-New.ReferenceOTU3188	154	0	Basidiomycota	0	0.986097	3	false	0	TAXON-New.ReferenceOTU3188	none	6602	TAXON-New.ReferenceOTU3188	0.171614	5.38127e-05
2.78077	0.00339698	Eurotiomycetes	0.333333	10	TAXON-FJ624264	Fungi--Ascomycota--Eurotiomycetes--Eurotiales--Trichocomaceae--Neosartorya--Neosartorya_fischeri	TAXON-FJ624264	88	0	Ascomycota	0	0.986809	6	false	0	TAXON-FJ624264	Neosartorya_fischeri	4496	TAXON-FJ624264	0.24	0.000190516
5.59231	0.0153549	unidentified	0	3	TAXON-New.ReferenceOTU5	Fungi--Ascomycota--unidentified--unidentifiedcross94--unidentified1--unidentified2--unidentified3	TAXON-New.ReferenceOTU5	55	0	Ascomycota	0	0.965983	12	false	0	TAXON-New.ReferenceOTU5	none	6506	TAXON-New.ReferenceOTU5	0.333333	0.000819462
2.07692	0.380456	none	0.0248756	135	TAXON-New.ReferenceOTU1433	Fungi	TAXON-New.ReferenceOTU1433	338	0	none	3	0.992023	2	false	0	TAXON-New.ReferenceOTU1433	none	88210	TAXON-New.ReferenceOTU1433	0.0283249	2.77329e-05
2.76538	0.00749115	none	0.208333	16	TAXON-HM239745	Fungi--Ascomycota	TAXON-HM239745	169	0	Ascomycota	0	0.986923	4	false	0	TAXON-HM239745	none	6792	TAXON-HM239745	0.165207	6.92632e-05
3.06923	0	Agaricomycetes	1	2	TAXON-New.ReferenceOTU3275	Fungi--Basidiomycota--Agaricomycetes--Thelephorales--Thelephoraceae--unidentified--unidentifiedcross74--unculturedTomentella	TAXON-New.ReferenceOTU3275	74	0	Basidiomycota	0	0.984672	7	false	0	TAXON-New.ReferenceOTU3275	unculturedTomentella	0	TAXON-New.ReferenceOTU3275	1	0.000148265
3.72692	0.0629876	Solibacteres	0	9	TAXON-New.CleanUp.ReferenceOTU4027	Bacteria--Acidobacteria--Solibacteres--Solibacterales	TAXON-New.CleanUp.ReferenceOTU4027	15	0	Acidobacteria	0	0.979801	17	false	0	TAXON-New.CleanUp.ReferenceOTU4027	none	26996	TAXON-New.CleanUp.ReferenceOTU4027	0.201389	0.0016089
1	0	unidentified	0	1	TAXON-New.ReferenceOTU2939	Fungi--Ascomycota--unidentified--unidentifiedcross108--unidentified1--unidentified2--unidentified3--unculturedAscomycota	TAXON-New.ReferenceOTU2939	64	0	Ascomycota	0	1	10	false	0	TAXON-New.ReferenceOTU2939	unculturedAscomycota	0	TAXON-New.ReferenceOTU2939	0	0.000591026
3.06923	0		1				TAXON-New.ReferenceOTU1562		0			0.984672		false	0			0		1
4.70769	0.000420464	[Pedosphaerae]	0	2	TAXON-217929	Bacteria--Verrucomicrobia--Pedosphaerae--Pedosphaerales	TAXON-217929	2	0	Verrucomicrobia	0	0.972536	20	false	0	TAXON-217929	none	278	TAXON-217929	0.555556	0.0378052
3.06154	0	unidentified	1	4	TAXON-New.CleanUp.ReferenceOTU4918	Fungi--Basidiomycota--unidentified--unidentifiedcross175--unidentified1--unidentified2--unidentified3--unculturedBasidiomycota	TAXON-New.CleanUp.ReferenceOTU4918	270	0	Basidiomycota	2	0.984729	2	false	0	TAXON-New.CleanUp.ReferenceOTU4918	unculturedBasidiomycota	0	TAXON-New.CleanUp.ReferenceOTU4918	0.514815	5.46439e-05
3.06923	0	Pezizomycetes	1	2	TAXON-New.ReferenceOTU2316	Fungi--Ascomycota--Pezizomycetes--Pezizales--Pyronemataceae--unidentified--unidentifiedcross80--unculturedGeopyxis	TAXON-New.ReferenceOTU2316	10	0	Ascomycota	0	0.984672	16	false	0	TAXON-New.ReferenceOTU2316	unculturedGeopyxis	0	TAXON-New.ReferenceOTU2316	1	0.00191875
3.06923	0	Betaproteobacteria	1	2	TAXON-540616	Bacteria--Proteobacteria--Betaproteobacteria--Methylophilales--Methylophilaceae--Methylotenera--mobilis	TAXON-540616	6	0	Proteobacteria	0	0.984672	15	false	0	TAXON-540616	mobilis	0	TAXON-540616	1	0.00103676
4.04615	0	Alphaproteobacteria	0	1	TAXON-584900	Bacteria--Proteobacteria--Alphaproteobacteria--Sphingomonadales--Erythrobacteraceae	TAXON-584900	1	0	Proteobacteria	0	0.977436	20	false	0	TAXON-584900	none	0	TAXON-584900	0	0.0100507
1	0	Acidobacteria-6	0	1	TAXON-361764	Bacteria--Acidobacteria--Acidobacteria-6--iii1-15	TAXON-361764	1	0	Acidobacteria	0	1	20	false	0	TAXON-361764	none	0	TAXON-361764	0	0.00257853
3.06923	0	Gammaproteobacteria	1	2	TAXON-1566691	Bacteria--Proteobacteria--Gammaproteobacteria--Pseudomonadales--Pseudomonadaceae--Pseudomonas	TAXON-1566691	5	0	Proteobacteria	0	0.984672	18	false	0	TAXON-1566691	none	0	TAXON-1566691	1	0.00182654
4.79231	0.0021421	Rubrobacteria	0	2	TAXON-New.ReferenceOTU410	Bacteria--Actinobacteria--Rubrobacteria--Rubrobacterales--Rubrobacteraceae	TAXON-New.ReferenceOTU410	2	0	Actinobacteria	0	0.971909	20	false	0	TAXON-New.ReferenceOTU410	none	718	TAXON-New.ReferenceOTU410	0.5	0.0785859
1	0	Deltaproteobacteria	0	1	TAXON-New.CleanUp.ReferenceOTU50436	Bacteria--Proteobacteria--Deltaproteobacteria--Myxococcales--Polyangiaceae	TAXON-New.CleanUp.ReferenceOTU50436	1	0	Proteobacteria	0	1	20	false	0	TAXON-New.CleanUp.ReferenceOTU50436	none	0	TAXON-New.CleanUp.ReferenceOTU50436	0	0.00248476
4.35	0.0340071		0				TAXON-4051670		0			0.975185		false	0			15504		0.222222
1	0		0				TAXON-211507		0			1		false	0			0		0
3.71538	0	Solibacteres	0	1	TAXON-New.ReferenceOTU319	Bacteria--Acidobacteria--Solibacteres--Solibacterales	TAXON-New.ReferenceOTU319	1	0	Acidobacteria	0	0.979886	20	false	0	TAXON-New.ReferenceOTU319	none	0	TAXON-New.ReferenceOTU319	0	0.00492809
3.01154	0.00240803	Sordariomycetes	0.227273	12	TAXON-AB360360	Fungi--Ascomycota--Sordariomycetes--Hypocreales	TAXON-AB360360	191	0	Ascomycota	0	0.9851	2	false	0	TAXON-AB360360	none	3282	TAXON-AB360360	0.225669	6.77932e-05
5.81538	0		0				TAXON-New.ReferenceOTU566		0			0.96433		false	0			0		0
3.06923	0	none	1	2	TAXON-JF926974	Fungi--Ascomycota	TAXON-JF926974	62	0	Ascomycota	0	0.984672	10	false	0	TAXON-JF926974	none	0	TAXON-JF926974	1	0.0013908
2.85385	0	[Saprospirae]	1	3	TAXON-594013	Bacteria--Bacteroidetes--Saprospirae--Saprospirales--Chitinophagaceae--Chitinophaga	TAXON-594013	7	0	Bacteroidetes	0	0.986268	15	false	0	TAXON-594013	none	0	TAXON-594013	0.659955	0.00142184
3.06923	0	Gammaproteobacteria	1	2	TAXON-1108886	Bacteria--Proteobacteria--Gammaproteobacteria--Pseudomonadales--Pseudomonadaceae	TAXON-1108886	7	0	Proteobacteria	0	0.984672	16	false	0	TAXON-1108886	none	0	TAXON-1108886	1	0.00222794
3.06923	0	[Saprospirae]	1	2	TAXON-888623	Bacteria--Bacteroidetes--Saprospirae--Saprospirales--Chitinophagaceae--Flavisolibacter	TAXON-888623	6	0	Bacteroidetes	0	0.984672	17	false	0	TAXON-888623	none	0	TAXON-888623	1	0.000969985
3.25769	0.0250522	Thermoleophilia	0	4	TAXON-4237640	Bacteria--Actinobacteria--Thermoleophilia--Solirubrobacterales	TAXON-4237640	5	0	Actinobacteria	0	0.983276	20	false	0	TAXON-4237640	none	5458	TAXON-4237640	0.3125	0.0360874
1	0	Deltaproteobacteria	0	1	TAXON-808319	Bacteria--Proteobacteria--Deltaproteobacteria--Myxococcales	TAXON-808319	1	0	Proteobacteria	0	1	20	false	0	TAXON-808319	none	0	TAXON-808319	0	0.00208974
1	0	Gemm-5	0	1	TAXON-New.CleanUp.ReferenceOTU21889	Bacteria--Gemmatimonadetes--Gemm-5	TAXON-New.CleanUp.ReferenceOTU21889	1	0	Gemmatimonadetes	0	1	20	false	0	TAXON-New.CleanUp.ReferenceOTU21889	none	0	TAXON-New.CleanUp.ReferenceOTU21889	0	0.00250286
1	0	Deltaproteobacteria	0	1	TAXON-279567	Bacteria--Proteobacteria--Deltaproteobacteria--Myxococcales--Haliangiaceae	TAXON-279567	1	0	Proteobacteria	0	1	18	false	0	TAXON-279567	none	0	TAXON-279567	0	0.0019434
3.06154	0	Agaricomycetes	1	4	TAXON-New.ReferenceOTU2228	Fungi--Basidiomycota--Agaricomycetes--Thelephorales--Thelephoraceae--unidentified--unidentifiedcross79--unculturedTomentella	TAXON-New.ReferenceOTU2228	270	0	Basidiomycota	2	0.984729	0	false	0	TAXON-New.ReferenceOTU2228	unculturedTomentella	0	TAXON-New.ReferenceOTU2228	0.514815	0
4.04615	0	[Saprospirae]	0	1	TAXON-824675	Bacteria--Bacteroidetes--Saprospirae--Saprospirales--Chitinophagaceae	TAXON-824675	1	0	Bacteroidetes	0	0.977436	20	false	0	TAXON-824675	none	0	TAXON-824675	0	0.0658513
4.01538	0.0152559	Anaerolineae	0	3	TAXON-New.CleanUp.ReferenceOTU19006	Bacteria--Chloroflexi--Anaerolineae--SBR1031--SJA-101	TAXON-New.CleanUp.ReferenceOTU19006	3	0	Chloroflexi	0	0.977664	20	false	0	TAXON-New.CleanUp.ReferenceOTU19006	none	4998	TAXON-New.CleanUp.ReferenceOTU19006	0.366667	0.00429835
3.06923	0		1				TAXON-New.CleanUp.ReferenceOTU30604		0			0.984672		false	0			0		1
3.58077	0.101987	Nostocophycideae	0	17	TAXON-221130	Bacteria--Cyanobacteria--Nostocophycideae--Nostocales--Nostocaceae	TAXON-221130	94	0	Cyanobacteria	0	0.980883	10	false	0	TAXON-221130	none	47616	TAXON-221130	0.113445	0.00601035
3.06923	0	Bacilli	1	2	TAXON-New.ReferenceOTU347	Bacteria--Firmicutes--Bacilli--Bacillales--Thermoactinomycetaceae	TAXON-New.ReferenceOTU347	6	0	Firmicutes	0	0.984672	17	false	0	TAXON-New.ReferenceOTU347	none	0	TAXON-New.ReferenceOTU347	1	0.00581925
3.06923	0	Gammaproteobacteria	1	2	TAXON-New.CleanUp.ReferenceOTU11528	Bacteria--Proteobacteria--Gammaproteobacteria--Xanthomonadales--Sinobacteraceae--Steroidobacter	TAXON-New.CleanUp.ReferenceOTU11528	44	0	Proteobacteria	0	0.984672	10	false	0	TAXON-New.CleanUp.ReferenceOTU11528	none	0	TAXON-New.CleanUp.ReferenceOTU11528	1	0.00114972
1	0	Thaumarchaeota	0	1	TAXON-New.ReferenceOTU245	Archaea--Crenarchaeota--Thaumarchaeota--Nitrososphaerales--Nitrososphaeraceae--Candidatus Nitrososphaera--gargensis	TAXON-New.ReferenceOTU245	1	0	Crenarchaeota	0	1	20	false	0	TAXON-New.ReferenceOTU245	gargensis	0	TAXON-New.ReferenceOTU245	0	0.0385128
3.05769	0	Orbiliomycetes	1	3	TAXON-New.ReferenceOTU1123	Fungi--Ascomycota--Orbiliomycetes--Orbiliales--Orbiliaceae--Arthrobotrys	TAXON-New.ReferenceOTU1123	63	0	Ascomycota	0	0.984758	9	false	0	TAXON-New.ReferenceOTU1123	none	0	TAXON-New.ReferenceOTU1123	0.686131	0.000675946
1	0	Thermoleophilia	0	1	TAXON-1110625	Bacteria--Actinobacteria--Thermoleophilia--Solirubrobacterales	TAXON-1110625	1	0	Actinobacteria	0	1	20	false	0	TAXON-1110625	none	0	TAXON-1110625	0	0.0352689
4.46923	0.0115637	Thermoleophilia	0	4	TAXON-New.CleanUp.ReferenceOTU21943	Bacteria--Actinobacteria--Thermoleophilia--Gaiellales--Gaiellaceae	TAXON-New.CleanUp.ReferenceOTU21943	4	0	Actinobacteria	0	0.974302	20	false	0	TAXON-New.CleanUp.ReferenceOTU21943	none	8404	TAXON-New.CleanUp.ReferenceOTU21943	0.315789	0.00682337
4.03846	0.00268862	Alphaproteobacteria	0	2	TAXON-1108960	Bacteria--Proteobacteria--Alphaproteobacteria--Sphingomonadales--Sphingomonadaceae	TAXON-1108960	2	0	Proteobacteria	0	0.977493	20	false	0	TAXON-1108960	none	800	TAXON-1108960	0.527778	0.071441
1	0	Actinobacteria	0	1	TAXON-810959	Bacteria--Actinobacteria--Actinobacteria1--Actinomycetales--Intrasporangiaceae	TAXON-810959	1	0	Actinobacteria	0	1	19	false	0	TAXON-810959	none	0	TAXON-810959	0	0.00193065
2.78077	0.070917		0.0750988				TAXON-New.CleanUp.ReferenceOTU4853		0			0.986809		false	0			33564		0.116963
2.94615	0.0245202	Pezizomycetes	0.0849673	18	TAXON-New.CleanUp.ReferenceOTU2274	Fungi--Ascomycota--Pezizomycetes--Pezizales--Pezizaceae--unidentified--unidentifiedcross143--unculturedPachyphloeus	TAXON-New.CleanUp.ReferenceOTU2274	214	0	Ascomycota	0	0.985584	2	false	0	TAXON-New.CleanUp.ReferenceOTU2274	unculturedPachyphloeus	14926	TAXON-New.CleanUp.ReferenceOTU2274	0.148936	2.74007e-05
4.57308	0	Deltaproteobacteria	0	1	TAXON-New.CleanUp.ReferenceOTU2671	Bacteria--Proteobacteria--Deltaproteobacteria--Entotheonellales--Entotheonellaceae--Candidatus Entotheonella	TAXON-New.CleanUp.ReferenceOTU2671	1	0	Proteobacteria	0	0.973533	20	false	0	TAXON-New.CleanUp.ReferenceOTU2671	none	0	TAXON-New.CleanUp.ReferenceOTU2671	0	0.00493351
1	0	Deltaproteobacteria	0	1	TAXON-New.CleanUp.ReferenceOTU15658	Bacteria--Proteobacteria--Deltaproteobacteria--Syntrophobacterales--Syntrophobacteraceae	TAXON-New.CleanUp.ReferenceOTU15658	1	0	Proteobacteria	0	1	20	false	0	TAXON-New.CleanUp.ReferenceOTU15658	none	0	TAXON-New.CleanUp.ReferenceOTU15658	0	0.00306673
4.03846	0.0037818	Acidimicrobiia	0	2	TAXON-570140	Bacteria--Actinobacteria--Acidimicrobiia--Acidimicrobiales--AKIW874	TAXON-570140	2	0	Actinobacteria	0	0.977493	20	false	0	TAXON-570140	none	1246	TAXON-570140	0.527778	0.00472629
4.55	0.0228987	[Saprospirae]	0	2	TAXON-1133464	Bacteria--Bacteroidetes--Saprospirae--Saprospirales--Chitinophagaceae	TAXON-1133464	2	0	Bacteroidetes	0	0.973704	20	false	0	TAXON-1133464	none	4062	TAXON-1133464	0.5	0.00533037
4.57308	0	Alphaproteobacteria	0	1	TAXON-367995	Bacteria--Proteobacteria--Alphaproteobacteria--Sphingomonadales--Sphingomonadaceae--Kaistobacter	TAXON-367995	1	0	Proteobacteria	0	0.973533	20	false	0	TAXON-367995	none	0	TAXON-367995	0	0.00375068
1	0	Gemmatimonadetes	0	1	TAXON-New.CleanUp.ReferenceOTU13575	Bacteria--Gemmatimonadetes--Gemmatimonadetes1	TAXON-New.CleanUp.ReferenceOTU13575	1	0	Gemmatimonadetes	0	1	20	false	0	TAXON-New.CleanUp.ReferenceOTU13575	none	0	TAXON-New.CleanUp.ReferenceOTU13575	0	0.00529788
3.06923	0	Sordariomycetes	1	2	TAXON-New.ReferenceOTU2542	Fungi--Ascomycota--Sordariomycetes--Hypocreales--Clavicipitaceae--unidentified--unidentifiedcross115	TAXON-New.ReferenceOTU2542	38	0	Ascomycota	0	0.984672	12	false	0	TAXON-New.ReferenceOTU2542	none	0	TAXON-New.ReferenceOTU2542	1	0.00047042
2.85385	0	Alphaproteobacteria	1	3	TAXON-570213	Bacteria--Proteobacteria--Alphaproteobacteria--Rhizobiales--Phyllobacteriaceae--Phyllobacterium	TAXON-570213	19	0	Proteobacteria	0	0.986268	15	false	0	TAXON-570213	none	0	TAXON-570213	0.659955	0.00156006
3.43846	0.0179457	Actinobacteria	0	2	TAXON-140932	Bacteria--Actinobacteria--Actinobacteria1--Actinomycetales--Nocardioidaceae--Nocardioides	TAXON-140932	13	0	Actinobacteria	0	0.981937	17	false	0	TAXON-140932	none	8344	TAXON-140932	0.517857	0.00125202
4.57692	0	Actinobacteria	0	1	TAXON-920852	Bacteria--Actinobacteria--Actinobacteria1--Actinomycetales--Streptomycetaceae--Streptomyces	TAXON-920852	1	0	Actinobacteria	0	0.973504	20	false	0	TAXON-920852	none	0	TAXON-920852	0	0.0227936
4.82692	0	Actinobacteria	0	1	TAXON-581821	Bacteria--Actinobacteria--Actinobacteria1--Actinomycetales--Promicromonosporaceae--Promicromonospora	TAXON-581821	1	0	Actinobacteria	0	0.971652	20	false	0	TAXON-581821	none	0	TAXON-581821	0	0.016331
3.05	0	none	1	7	TAXON-New.CleanUp.ReferenceOTU3534	Fungi	TAXON-New.CleanUp.ReferenceOTU3534	270	0	none	5	0.984815	0	false	0	TAXON-New.CleanUp.ReferenceOTU3534	none	0	TAXON-New.CleanUp.ReferenceOTU3534	0.322751	0
3.77692	0	Thermoplasmata	0	1	TAXON-New.CleanUp.ReferenceOTU19059	Archaea--Euryarchaeota--Thermoplasmata--E2	TAXON-New.CleanUp.ReferenceOTU19059	1	0	Euryarchaeota	0	0.97943	17	false	0	TAXON-New.CleanUp.ReferenceOTU19059	none	0	TAXON-New.CleanUp.ReferenceOTU19059	0	0.00117124
2.96538	0	Cytophagia	1	3	TAXON-361372	Bacteria--Bacteroidetes--Cytophagia--Cytophagales	TAXON-361372	6	0	Bacteroidetes	0	0.985442	16	false	0	TAXON-361372	none	0	TAXON-361372	0.664399	0.00162197
3.87308	0	Agaricomycetes	0	1	TAXON-UDB000055	Fungi--Basidiomycota--Agaricomycetes--Cantharellales--Cantharellaceae--Pseudocraterellus--Pseudocraterellus_undulatus	TAXON-UDB000055	15	0	Basidiomycota	0	0.978718	14	false	0	TAXON-UDB000055	Pseudocraterellus_undulatus	0	TAXON-UDB000055	0	0.000366434
3.41538	0.000466854	Gammaproteobacteria	0	3	TAXON-1106653	Bacteria--Proteobacteria--Gammaproteobacteria--Xanthomonadales--Sinobacteraceae	TAXON-1106653	22	0	Proteobacteria	0	0.982108	15	false	0	TAXON-1106653	none	880	TAXON-1106653	0.577778	0.00134329
2.07692	0.380456	unidentified	0.0248756	135	TAXON-EU490090	Fungi--Basidiomycota--unidentified--unidentifiedcross12--unidentified1--unidentified2--unidentified3--unculturedBasidiomycota	TAXON-EU490090	338	0	Basidiomycota	3	0.992023	0	false	0	TAXON-EU490090	unculturedBasidiomycota	88210	TAXON-EU490090	0.0283249	0
4.57692	0		0				TAXON-696456		0			0.973504		false	0			0		0
3.83846	0.0038843	Thermoleophilia	0	2	TAXON-New.ReferenceOTU17	Bacteria--Actinobacteria--Thermoleophilia--Solirubrobacterales	TAXON-New.ReferenceOTU17	2	0	Actinobacteria	0	0.978974	19	false	0	TAXON-New.ReferenceOTU17	none	1498	TAXON-New.ReferenceOTU17	0.548387	0.00598168
3.06923	0	Sordariomycetes	1	2	TAXON-GU566260	Fungi--Ascomycota--Sordariomycetes--Xylariales--Amphisphaeriaceae--Truncatella--Truncatella_angustata	TAXON-GU566260	119	0	Ascomycota	0	0.984672	6	false	0	TAXON-GU566260	Truncatella_angustata	0	TAXON-GU566260	1	0.000299341
6.51923	0.00769231	NA	0	2	AL	NA	AL	2	0	NA	0	0.959117	20	false	0	AL	NA	1358	NA	0.5	236.5
4.04615	0	Cytophagia	0	1	TAXON-1134925	Bacteria--Bacteroidetes--Cytophagia--Cytophagales--Cytophagaceae	TAXON-1134925	1	0	Bacteroidetes	0	0.977436	20	false	0	TAXON-1134925	none	0	TAXON-1134925	0	0.0144296
3.88077	0	Actinobacteria	0	1	TAXON-New.ReferenceOTU232	Bacteria--Actinobacteria--Actinobacteria1--Actinomycetales--Geodermatophilaceae--Modestobacter	TAXON-New.ReferenceOTU232	1	0	Actinobacteria	0	0.978661	20	false	0	TAXON-New.ReferenceOTU232	none	0	TAXON-New.ReferenceOTU232	0	0.00450259
3.66923	0.0196421	Actinobacteria	0	5	TAXON-1106130	Bacteria--Actinobacteria--Actinobacteria1--Actinomycetales--Streptomycetaceae	TAXON-1106130	5	0	Actinobacteria	0	0.980228	20	false	0	TAXON-1106130	none	6760	TAXON-1106130	0.247368	0.0364987
5.33077	0.00177888	Solibacteres	0	4	TAXON-4296539	Bacteria--Acidobacteria--Solibacteres--Solibacterales	TAXON-4296539	5	0	Acidobacteria	0	0.96792	20	false	0	TAXON-4296539	none	1104	TAXON-4296539	0.416667	0.00349808
3.06923	0	none	1	2	TAXON-JN905099	Fungi	TAXON-JN905099	31	0	none	0	0.984672	11	false	0	TAXON-JN905099	none	0	TAXON-JN905099	1	0.00021541
4.51538	0.000927967	Thermoleophilia	0	2	TAXON-2739100	Bacteria--Actinobacteria--Thermoleophilia--Gaiellales--Gaiellaceae	TAXON-2739100	2	0	Actinobacteria	0	0.97396	20	false	0	TAXON-2739100	none	418	TAXON-2739100	0.555556	0.00619015
4.74615	0	Fibrobacteria	0	1	TAXON-1930261	Bacteria--Fibrobacteres--Fibrobacteria--258ds10	TAXON-1930261	1	0	Fibrobacteres	0	0.972251	19	false	0	TAXON-1930261	none	0	TAXON-1930261	0	0.00201588
																										false
																										false
																										false
																										false
																										false
																										false
																										false
																										false
																										false
																										false
																										false
																										false
																										false
																										false
																										false
																										false
																										false
																										false
																										false
																										false
																										false
																										false
																										false
																										false
																										false
																										false
																										false
																										false

## Sheet: Fb_FS
Table S7. Co-occurrence network parameters of rhizospheric fungal-prokaryotic communities of cereals (barely and durum wheat) and legumes (chickpea and faba bean) crops in Agroforestry (AF) and sole cropping (SC) systems. Bs, bulk soil; Ba, barely; Dw, durum wheat; Cp, chickpeas; Fb, Faba bean
Average Shortest Path Length	Betweenness Centrality	Closeness Centrality	degree	Eccentricity	lineage	neg degree	Neighborhood Connectivity	Radiality	Stress	Topological Coefficient	P value Corrected
5.25773	0.162953	0.190196	8	11	Fungi--Ascomycota	229	3.625	0.787113	3054	0.2625	2.70149e-05
1	0	1	1	1	Fungi--Basidiomycota--Agaricomycetes--Agaricales--Bolbitiaceae--Conocybe--Conocybe_fuscimarginata	329	1	1	0	0	0.000403973
1	0	1	1	1	Fungi--Zygomycota--Incertae_sedis--Entomophthorales--Entomophthoraceae--Entomophthora--Entomophthora_schizophorae	329	1	1	0	0	0.000167167
6.18557	0.0249522	0.161667	5	12	Fungi	176	4.4	0.740722	670	0.485714	9.67064e-05
6.18557	0.00680358	0.161667	5	12	Fungi--Chytridiomycota--Chytridiomycetes--Spizellomycetales--Spizellomycetaceae--Gaertneriomyces--Gaertneriomyces_semiglobifer	161	4.6	0.740722	266	0.514286	5.49182e-05
4.4433	0.00754122	0.225058	2	9	Bacteria--Proteobacteria--Betaproteobacteria--MND1	39	5.5	0.827835	182	0.5625	0.00144216
1	0	1	1	1	Fungi	329	1	1	0	0	6.9666e-05
1	0	1	1	1	Bacteria--Proteobacteria--Deltaproteobacteria--Myxococcales	17	1	1	0	0	0.00544154
1	0	1	1	1	Fungi--Basidiomycota--unidentified--unidentifiedcross151--unidentified1--unidentified2--unidentified3--unculturedBasidiomycota	329	1	1	0	0	2.78623e-05
4.56701	0	0.218962	1	9	Bacteria--Proteobacteria--Betaproteobacteria--Burkholderiales--Oxalobacteraceae	45	20	0.821649	0	0	0.00119538
6.14433	0.0151462	0.162752	5	12	Fungi--Basidiomycota--Agaricomycetes--Agaricales--Agaricaceae--Melanophyllum--Melanophyllum_echinatum	211	4.4	0.742784	548	0.425	4.15692e-05
6.26804	0.0011471	0.159539	2	12	Fungi--Basidiomycota--Agaricomycetes	105	5.5	0.736598	58	0.75	0.000109269
5.90722	0.0627363	0.169284	3	11	Archaea--Crenarchaeota--Thaumarchaeota--Nitrososphaerales--Nitrososphaeraceae--Candidatus Nitrososphaera--SCA1170	12	4.33333	0.754639	2416	0.37037	0.00238966
6.16495	0.00416831	0.162207	4	12	Fungi--Basidiomycota--Agaricomycetes--Agaricales--Cortinariaceae--Gymnopilus	203	5.25	0.741753	180	0.53125	4.12669e-05
6.2268	0.00071524	0.160596	2	12	Fungi--Basidiomycota--unidentified--unidentifiedcross105--unidentified1--unidentified2--unidentified3	97	6.5	0.73866	38	0.785714	0.000233447
7.17526	0	0.139368	1	13	Bacteria--Actinobacteria--Actinobacteria1--Actinomycetales--Micrococcaceae--Arthrobacter	40	5	0.691237	0	0	0.00264447
1	0	1	1	1	Bacteria--Proteobacteria--Deltaproteobacteria--Myxococcales	53	1	1	0	0	0.00142154
6.2268	0.00285346	0.160596	3	12	Fungi--Basidiomycota	70	5.33333	0.73866	124	0.619048	0.00182462
5.31959	0.115372	0.187984	6	11	Fungi--Basidiomycota--unidentified--unidentifiedcross142--unidentified1--unidentified2--unidentified3--unculturedBasidiomycota	230	5	0.784021	2438	0.285714	2.72461e-05
6.27835	0	0.159278	1	11	Bacteria--Firmicutes--Bacilli--Bacillales--Paenibacillaceae--Brevibacillus	29	6	0.736082	0	0	0.00219922
6.12371	0.0349162	0.1633	6	12	Fungi	212	4	0.743814	916	0.375	2.77551e-05
0	0	0	0	0	Bacteria--Proteobacteria--Gammaproteobacteria--Enterobacteriales--Enterobacteriaceae	68	0	Infinity	0	0	0.00142884
4.7732	0.214125	0.209503	7	10	Bacteria--Proteobacteria--Deltaproteobacteria--Myxococcales	74	2	0.81134	4092	0.142857	0.00211132
6.27835	0	0.159278	1	11	Bacteria--Proteobacteria--Deltaproteobacteria--Myxococcales--Polyangiaceae	34	6	0.736082	0	0	0.00131522
3.57732	0.545073	0.279539	20	8	Bacteria--Proteobacteria--Deltaproteobacteria--Syntrophobacterales--Syntrophobacteraceae	20	1.75	0.871134	10032	0.0625	0.148025
4.56701	0	0.218962	1	9	Bacteria--Actinobacteria--Thermoleophilia--Gaiellales--Gaiellaceae	1	20	0.821649	0	0	0.0116664
5.14433	0.176546	0.194389	7	10	Archaea--Crenarchaeota--Thaumarchaeota--Nitrososphaerales--Nitrososphaeraceae--Candidatus Nitrososphaera	7	1.42857	0.792784	2850	0.142857	0.0325618
6.07216	0.060567	0.164686	2	11	Bacteria--Bacteroidetes--Saprospirae--Saprospirales--Chitinophagaceae	2	4.5	0.746392	966	0.5	0.00533037
6.13402	0	0.163025	1	11	Bacteria--Proteobacteria--Gammaproteobacteria--Alteromonadales--Alteromonadaceae--Cellvibrio	7	7	0.743299	0	0	0.00477158
6.31959	0	0.158238	1	11	Bacteria--Chloroflexi--Anaerolineae--GCA004	78	5	0.734021	0	0	0.00209358
4.54639	0.0206186	0.219955	2	9	Bacteria--Proteobacteria--Alphaproteobacteria--Sphingomonadales--Sphingomonadaceae--Kaistobacter	2	10.5	0.82268	326	0.5	0.00738657
6.73196	0	0.148545	1	12	Bacteria--Actinobacteria--Thermoleophilia--Solirubrobacterales	1	2	0.713402	0	0	0.0161919
5.74227	0.0206186	0.174147	2	11	Bacteria--Proteobacteria--Alphaproteobacteria--Rhizobiales--Rhizobiaceae--Rhizobium--leguminosarum	2	2.5	0.762887	312	0.5	0.00331611
1	0	1	1	1	Fungi	38	1	1	0	0	0.0034463
4.54639	0.0102019	0.219955	2	9	Bacteria--Actinobacteria--Acidimicrobiia--Acidimicrobiales--AKIW874	2	11	0.82268	322	0.526316	0.00472629
7.07216	0.000180608	0.141399	2	13	Bacteria--Proteobacteria--Deltaproteobacteria--Myxococcales--Polyangiaceae	31	5.5	0.696392	10	0.75	0.00262095
6.24742	0	0.160066	1	12	Bacteria--Proteobacteria--Betaproteobacteria--Methylophilales--Methylophilaceae--Methylotenera--mobilis	6	8	0.737629	0	0	0.00103676
4.08247	0.0788915	0.244949	3	9	Bacteria--Actinobacteria--Actinobacteria1--Actinomycetales--Streptomycetaceae	5	9.33333	0.845876	1762	0.362319	0.0364987
5.05155	0.00137815	0.197959	2	10	Bacteria--Proteobacteria--Gammaproteobacteria--Xanthomonadales--Sinobacteraceae	2	2.5	0.797423	38	0.75	0.0019104
1	0	1	1	1	Bacteria--Nitrospirae--Nitrospira--Nitrospirales--Nitrospiraceae--Nitrospira1	1	1	1	0	0	0.024684
6.31959	0	0.158238	1	11	Bacteria--Actinobacteria--Thermoleophilia--Gaiellales--Gaiellaceae	3	5	0.734021	0	0	0.00703342
6.24742	0	0.160066	1	12	Bacteria--Firmicutes--Bacilli--Bacillales--Thermoactinomycetaceae	20	8	0.737629	0	0	0.00149304
4.7732	0.201467	0.209503	4	10	Bacteria--Proteobacteria--Alphaproteobacteria--Rhizobiales--Bradyrhizobiaceae	18	3.25	0.81134	3478	0.25	0.00212781
1	0	1	1	1	Bacteria--Firmicutes--Bacilli--Bacillales--Bacillaceae--Bacillus	1	1	1	0	0	0.0464646
4.62887	0.0379171	0.216036	2	9	Bacteria--Proteobacteria--Deltaproteobacteria--Myxococcales	18	6.5	0.818557	1328	0.55	0.00195975
3.78351	0.247271	0.264305	5	8	Bacteria--Actinobacteria--Thermoleophilia--Solirubrobacterales	5	2.8	0.860825	4432	0.257143	0.0360874
1	0	1	1	1	Bacteria--Planctomycetes--OM190--CL500-15	1	1	1	0	0	0.002704
1	0	1	1	1	Bacteria--Firmicutes--Bacilli--Bacillales--Bacillaceae--Bacillus	1	1	1	0	0	0.00926792
4.56701	0	0.218962	1	9	Bacteria--Proteobacteria--Alphaproteobacteria--Sphingomonadales--Erythrobacteraceae	1	20	0.821649	0	0	0.0100507
4.56701	0	0.218962	1	9	Bacteria--Gemmatimonadetes--Gemm-1	14	20	0.821649	0	0	0.00164866
1	0	1	1	1	Bacteria--Actinobacteria--Thermoleophilia--Solirubrobacterales	1	1	1	0	0	0.0352689
1	0	1	1	1	Bacteria--Proteobacteria--Deltaproteobacteria--Myxococcales	1	1	1	0	0	0.00208974
4.30928	0.195883	0.232057	2	9	Bacteria--Bacteroidetes--Saprospirae--Saprospirales--Chitinophagaceae	7	4.5	0.834536	3406	0.5	0.00219608
4.54639	0.0206186	0.219955	2	9	Bacteria--Chloroflexi--Anaerolineae--SBR1031--SJA-101	30	10.5	0.82268	326	0.5	0.0015254
6.85567	0.0408076	0.145865	2	12	Bacteria--Firmicutes--Bacilli--Bacillales	2	2.5	0.707216	1580	0.5	0.0264305
4.56701	0.0566966	0.218962	4	9	Bacteria--Planctomycetes--Planctomycetia--Pirellulales--Pirellulaceae	5	4.5	0.821649	1722	0.318182	0.0239371
5.76289	0	0.173524	1	11	Bacteria--Bacteroidetes--Saprospirae--Saprospirales--Chitinophagaceae	13	7	0.761856	0	0	0.00153992
5	0.0474725	0.2	3	10	Bacteria--Actinobacteria--Rubrobacteria--Rubrobacterales--Rubrobacteraceae--Rubrobacter	2	3	0.8	830	0.333333	0.0337627
4.27835	0.0866692	0.233735	3	9	Bacteria--Verrucomicrobia--Pedosphaerae--Pedosphaerales--OPB35	5	5	0.836082	2024	0.363636	0.0121273
5.51546	0.000107388	0.181308	2	10	Bacteria--Proteobacteria--Deltaproteobacteria--Myxococcales	14	2	0.774227	2	1	0.00517578
5.53608	0	0.180633	1	10	Bacteria--Acidobacteria--Solibacteres--Solibacterales	1	2	0.773196	0	0	0.00492809
1	0	1	1	1	Bacteria--Actinobacteria--Actinobacteria1--Micrococcales	1	1	1	0	0	0.0068414
1	0	1	1	1	Bacteria--Actinobacteria--Actinobacteria1--Actinomycetales	1	1	1	0	0	0.00180883
4.56701	0	0.218962	1	9	Bacteria--Actinobacteria--Thermoleophilia--Solirubrobacterales	2	20	0.821649	0	0	0.00598168
4.56701	0	0.218962	1	9	Bacteria--Bacteroidetes--Saprospirae--Saprospirales--Chitinophagaceae	1	20	0.821649	0	0	0.0290525
5.08247	0.0753092	0.196755	5	10	Bacteria--Actinobacteria--Rubrobacteria--Rubrobacterales--Rubrobacteraceae--Rubrobacter	4	3.2	0.795876	2322	0.275	0.550725
3.30928	0.49835	0.302181	6	7	Bacteria--Actinobacteria--Thermoleophilia--Gaiellales--Gaiellaceae	9	6.83333	0.884536	10016	0.182292	0.00255018
3.81443	0.249594	0.262162	6	8	Archaea--Crenarchaeota--Thaumarchaeota--Nitrososphaerales--Nitrososphaeraceae--Candidatus Nitrososphaera--gargensis	6	2.5	0.859278	5056	0.214286	0.0303317
4.80412	0	0.208155	1	9	Bacteria--Actinobacteria--Thermoleophilia--Gaiellales--Gaiellaceae	2	6	0.809794	0	0	0.00619015
5.76289	0	0.173524	1	11	Bacteria--Actinobacteria--Actinobacteria1--Actinomycetales--Nocardioidaceae--Nocardioides	13	7	0.761856	0	0	0.00125202
4.71134	0.0350999	0.212254	3	9	Bacteria--Actinobacteria--Thermoleophilia--Gaiellales--Gaiellaceae	4	4.33333	0.814433	928	0.416667	0.00682337
4.73196	0.0373083	0.211329	2	9	Bacteria--Actinobacteria--Rubrobacteria--Rubrobacterales--Rubrobacteraceae	2	3.5	0.813402	1366	0.5	0.0785859
4.46392	0.123408	0.224018	5	9	Bacteria--Actinobacteria--Actinobacteria1--Actinomycetales--Intrasporangiaceae--Phycicoccus	7	5	0.826804	4390	0.266667	0.00803229
7.82474	0.0206186	0.1278	2	13	Bacteria--Verrucomicrobia--Spartobacteria--Chthoniobacterales--Chthoniobacteraceae	2	1.5	0.658763	792	0.5	0.0120967
4.54639	0.0102019	0.219955	2	9	Bacteria--Chloroflexi--Anaerolineae--SBR1031--SJA-101	3	11	0.82268	322	0.526316	0.00429835
1	0	1	1	1	Bacteria--Actinobacteria--Actinobacteria1--Actinomycetales--Micrococcaceae	1	1	1	0	0	0.00909991
1	0	1	1	1	Bacteria--Acidobacteria--Acidobacteria-6--iii1-15	1	1	1	0	0	0.00229591
3.80412	0.285818	0.262873	7	8	Bacteria--Actinobacteria--Rubrobacteria--Rubrobacterales--Rubrobacteraceae--Rubrobacter	7	3.42857	0.859794	7790	0.202381	0.150206
5.76289	0	0.173524	1	11	Bacteria--Actinobacteria--Actinobacteria1--Actinomycetales--Promicromonosporaceae--Promicromonospora	1	4	0.761856	0	0	0.016331
1	0	1	1	1	Bacteria--Proteobacteria--Deltaproteobacteria--Myxococcales	1	1	1	0	0	0.00207647
1	0	1	1	1	Bacteria--Acidobacteria--Acidobacteria-6--iii1-15	1	1	1	0	0	0.0132664
5.3299	0.0445007	0.187621	5	10	Bacteria--Acidobacteria--Solibacteres--Solibacterales	5	2.8	0.783505	1602	0.3	0.00349808
5.53608	0	0.180633	1	10	Bacteria--Actinobacteria--MB-A2-108--0319-7L14	1	2	0.773196	0	0	0.00357877
4.54639	0.00601691	0.219955	2	9	Bacteria--Proteobacteria--Alphaproteobacteria--Sphingomonadales--Sphingomonadaceae	2	11	0.82268	228	0.526316	0.071441
7.98969	0.0206186	0.125161	2	13	NA	2	1.5	0.650515	326	0.5	236.5
7.02062	0.0408076	0.142438	2	12	Bacteria--Actinobacteria--Thermoleophilia--Solirubrobacterales	2	2	0.698969	648	0.5	0.00895892
1	0	1	1	1	Bacteria--Actinobacteria--Thermoleophilia--Solirubrobacterales	1	1	1	0	0	0.0105509
1	0	1	1	1	Bacteria--Acidobacteria--Acidobacteria-6--iii1-15	1	1	1	0	0	0.00257853
4.80412	0	0.208155	1	9	Bacteria--Proteobacteria--Alphaproteobacteria--Sphingomonadales--Sphingomonadaceae--Kaistobacter	1	6	0.809794	0	0	0.0314171
4.7732	0	0.209503	1	9	Bacteria--Acidobacteria--Acidobacteria-6--iii1-15	1	5	0.81134	0	0	0.00974189
5.28866	0.08902	0.189084	6	10	Bacteria--Actinobacteria--Rubrobacteria--Rubrobacterales--Rubrobacteraceae--Rubrobacter	6	2.16667	0.785567	3008	0.233333	0.0356402
6.07216	0	0.164686	1	11	Bacteria--Bacteroidetes--Cytophagia--Cytophagales--Cytophagaceae	1	5	0.746392	0	0	0.00451115
5.76289	0	0.173524	1	11	Bacteria--Chloroflexi--C0119	1	7	0.761856	0	0	0.0049328
1	0	1	1	1	Archaea--Crenarchaeota--Thaumarchaeota--Nitrososphaerales--Nitrososphaeraceae--Candidatus Nitrososphaera--gargensis	1	1	1	0	0	0.0385128
1	0	1	1	1	Bacteria--Proteobacteria--Betaproteobacteria--Burkholderiales--Comamonadaceae--Ramlibacter	1	1	1	0	0	0.0263361
1	0	1	1	1	Bacteria--Actinobacteria--Thermoleophilia--Gaiellales--Gaiellaceae	2	1	1	0	0	0.00203177
4.23711	0.0442527	0.23601	2	8	Bacteria--Bacteroidetes--Cytophagia--Cytophagales--Cytophagaceae	2	11	0.838144	1484	0.5	0.0285401
5.74227	0.0206186	0.174147	2	11	Bacteria--Acidobacteria--Chloracidobacteria--RB41	2	4	0.762887	372	0.5	0.0576702
4.56701	0	0.218962	1	9	Bacteria--Actinobacteria--Actinobacteria1--Actinomycetales--Microbacteriaceae--Agromyces	2	20	0.821649	0	0	0.0130595
6.13402	0	0.163025	1	11	Bacteria--Bacteroidetes--Cytophagia--Cytophagales--Cytophagaceae	1	7	0.743299	0	0	0.0421888
1	0	1	1	1	Bacteria--Gemmatimonadetes--Gemm-5	1	1	1	0	0	0.00250286
1	0	1	1	1	Bacteria--Actinobacteria--Actinobacteria1--Actinomycetales--Nocardioidaceae	1	1	1	0	0	0.00751776
5.70103	0	0.175407	1	10	Bacteria--Proteobacteria--Alphaproteobacteria--Rhizobiales--Rhodobiaceae--Afifella	1	3	0.764948	0	0	0.00975999
4.56701	0	0.218962	1	9	Bacteria--Bacteroidetes--Cytophagia--Cytophagales--Cytophagaceae	1	20	0.821649	0	0	0.0144296
4.56701	0	0.218962	1	9	Bacteria--Actinobacteria--Thermoleophilia--Solirubrobacterales	1	20	0.821649	0	0	0.00895229
1	0	1	1	1	Bacteria--Actinobacteria--Thermoleophilia--Solirubrobacterales--Solirubrobacteraceae	1	1	1	0	0	0.0076523
1	0	1	1	1	Bacteria--Proteobacteria--Deltaproteobacteria--Syntrophobacterales--Syntrophobacteraceae	1	1	1	0	0	0.00306673
4.27835	0.0206186	0.233735	2	8	Bacteria--Acidobacteria--Acidobacteria-6--iii1-15--mb2424	2	3.5	0.836082	260	0.5	0.00605085
5.26804	0	0.189824	1	9	unclassified6	1	2	0.786598	0	0	0.0166172
5.76289	0	0.173524	1	11	Bacteria--Chloroflexi--C0119	1	7	0.761856	0	0	0.00436657
4.56701	0	0.218962	1	9	Bacteria--Chloroflexi--Ellin6529	1	20	0.821649	0	0	0.0225488
4.30928	0.19501	0.232057	2	9	Bacteria--Chloroflexi--Thermomicrobia--JG30-KF-CM45	2	6.5	0.834536	3774	0.5	0.0077548
1	0	1	1	1	Bacteria--Chloroflexi--TK10--B07_WMSP1	1	1	1	0	0	0.00296649
1	0	1	1	1	Bacteria--Firmicutes--Bacilli--Bacillales	1	1	1	0	0	0.00129533
8.81443	0	0.11345	1	14	Bacteria--Actinobacteria--Thermoleophilia--Solirubrobacterales--Solirubrobacteraceae	1	2	0.609278	0	0	0.00575047
4.56701	0	0.218962	1	9	Bacteria--Bacteroidetes--Saprospirae--Saprospirales--Chitinophagaceae	1	20	0.821649	0	0	0.0658513
5.3299	0	0.187621	1	10	Archaea--Crenarchaeota--Thaumarchaeota--Nitrososphaerales--Nitrososphaeraceae--Candidatus Nitrososphaera--gargensis	1	3	0.783505	0	0	0.00744983
4.34021	0.205326	0.230404	3	9	Bacteria--Proteobacteria--Gammaproteobacteria--Xanthomonadales--Sinobacteraceae	3	9.33333	0.83299	3386	0.333333	0.0043601
1	0	1	1	1	Fungi--Basidiomycota--unidentified--unidentifiedcross100--unidentified1--unidentified2--unidentified3--unculturedBasidiomycota	1	1	1	0	0	0.0180046
6.13402	0	0.163025	1	11	Bacteria--Proteobacteria--Betaproteobacteria--Burkholderiales--Alcaligenaceae	1	7	0.743299	0	0	0.0627526
1	0	1	1	1	Bacteria--Chloroflexi--Anaerolineae--SBR1031--SJA-101	1	1	1	0	0	0.0125295
1	0	1	1	1	Bacteria--Acidobacteria--Acidobacteria-6--iii1-15	1	1	1	0	0	0.00373787
4.79381	0	0.208602	1	9	Bacteria--Fibrobacteres--Fibrobacteria--258ds10	1	7	0.810309	0	0	0.00201588
6.13402	0	0.163025	1	11	Bacteria--Proteobacteria--Deltaproteobacteria--Entotheonellales--Entotheonellaceae--Candidatus Entotheonella	1	7	0.743299	0	0	0.00493351
1	0	1	1	1	Bacteria--Gemmatimonadetes--Gemmatimonadetes1	1	1	1	0	0	0.00529788
5.98969	0	0.166954	1	11	Bacteria--Verrucomicrobia--Pedosphaerae--Pedosphaerales	2	3	0.750515	0	0	0.0378052
6.27835	0	0.159278	1	11	Bacteria--Proteobacteria--Gammaproteobacteria--Pseudomonadales--Pseudomonadaceae--Pseudomonas	1	6	0.736082	0	0	0.00306902
6.73196	0	0.148545	1	12	Bacteria--Chloroflexi--Chloroflexi1--AKIW781	1	2	0.713402	0	0	0.0031395
5.5567	0	0.179963	1	10	Bacteria--Firmicutes--Bacilli--Bacillales	1	4	0.772165	0	0	0.00657756
8.97938	0	0.111366	1	14	NA	1	2	0.601031	0	0	69.19
1	0	1	1	1	Bacteria--Actinobacteria--Thermoleophilia--Gaiellales--Gaiellaceae	1	1	1	0	0	0.00131564
1	0	1	1	1	Bacteria--Proteobacteria--Deltaproteobacteria--Myxococcales--Polyangiaceae	1	1	1	0	0	0.00248476
4.29897	0	0.232614	1	8	Bacteria--Actinobacteria--Actinobacteria1--Actinomycetales--Geodermatophilaceae--Modestobacter	1	6	0.835052	0	0	0.00450259
1	0	1	1	1	Bacteria--Planctomycetes--Planctomycetia--B97	1	1	1	0	0	0.00549415
1	0	1	1	1	Bacteria--Proteobacteria--Deltaproteobacteria--Myxococcales	1	1	1	0	0	0.0641775
1	0	1	1	1	Bacteria--Actinobacteria--Rubrobacteria--Rubrobacterales--Rubrobacteraceae	1	1	1	0	0	0.0266013
1	0	1	1	1	Bacteria--Proteobacteria--Deltaproteobacteria--Myxococcales--Haliangiaceae	1	1	1	0	0	0.0019434
7.1134	0	0.14058	1	13	Bacteria--Proteobacteria--Deltaproteobacteria--Myxococcales--Polyangiaceae	1	6	0.69433	0	0	0.00258393
6.13402	0	0.163025	1	11	Bacteria--Proteobacteria--Alphaproteobacteria--Sphingomonadales--Sphingomonadaceae--Kaistobacter	1	7	0.743299	0	0	0.00375068
